# Supplementary material for: Genome sequencing reveals coinfection by multiple chikungunya virus genotypes in a recent outbreak in Brazil
Source: PLoS Negl Trop Dis. 2019 May 16;13(5):e0007332. doi: 10.1371/journal.pntd.0007332 (PMC6541278; doi:10.1371/journal.pntd.0007332)
Supplement: S1 Table — (XLSX) [file pntd.0007332.s001.xlsx]

## Sheet: Sheet1
Primer Name	Sequence	Pool	Start	End	Length	Tm	GC%	Start	End
Poo1.1
400_1_LEFT_1	TGACACACGTAGCCTACCAGTT	1	12	34	22	61.34	50	12	34
400_1_RIGHT_1	CGCATCGGGCAAACGCAGTGGTA	1	309	331	23	60.6		309	331
400_3_LEFT_3	GCAGACGTCGCGATATACCAAG	1	509	531	24	60.8		279	302
400_3_RIGHT_3	CCAGCTCTTAAGTAGCATGCGG	1	850	872	22	61.4	54.55	616	638
400_5_LEFT_0	GATGTGCAAGACTACCGACACG	1	1015	1037	22	61.47	54.55	509	531
400_5_RIGHT_0	GACTGGGTATCAGGCCTCTTGT	1	1392	1414	22	61.37	54.55	850	872
400_7_LEFT_4	CAAGAAGCCCAGGATGCTGAAA	1	1538	1560	22	61.34	50	795	817
400_7_RIGHT_4	GCTATGCGTACACGTCTTCACT	1	1843	1865	22	61.26	50	1112	1134
400_9_LEFT_4	GCAGAGAGGACAGAACACGAGT	1	2054	2076	22	61.54	54.55	1015	1037
400_9_RIGHT_4	CTCTCTGTCTCATCACGTCGGT	1	2357	2379	22	61.48	54.55	1392	1414
400_11_LEFT_0	AGCAGTGCGGCTTCTTCAATAT	1	2526	2548	22	61.56	50	1288	1310
400_11_RIGHT_0	TGCCTAACTGCGTAAACTCCTTT	1	2865	2888	22	61.68	50	1635	1657
400_13_LEFT_2	ATTAAGGAGTGGGAGGTGGAGC	1	3020	3042	22	61.14	50	1538	1560
400_13_RIGHT_2	TCTAGAATGGACGCTGCCTCAG	1	3387	3409	22	60.73	50	1843	1865
400_15_LEFT_4	GGGGAAAGAATGGAATGGCTGG	1	3542	3564	22	61.48	50	1759	1781
400_15_RIGHT_4	CGTTCACTGGTTCTATCTGCGT	1	3888	3910	22	61.39	50	2123	2145
400_17_LEFT_0	AACTGAACGCAGCCTTTGTAGG	1	4032	4054	22	61.97	54.55	2054	2076
400_17_RIGHT_0	ACACCTGTGGAGAGGAGAGGTA	1	4413	4435	22	61.51	54.55	2357	2379
400_19_LEFT_1	CATACAGATGCGGACCCAAGTG	1	4540	4562	22	61.35	50	2292	2314
400_19_RIGHT_1	GTTCAGGAGTCATGGCATAACGG	1	4889	4912	22	62	54.55	2649	2671
400_21_LEFT_2	GCGCGTAAGTCCAAGGGAATAC	1	5026	5048	22	60.68	45.45	2526	2548
400_21_RIGHT_2	GTCTCCGCTGTTTCTTGTACGG	1	5394	5416	23	60.5	43.48	2865	2888
Pool1.2
400_23_LEFT_1	ACTTTCGGAGACTTCCTACCCG	1	5549	5571	22	61.01	50	2763	2785
400_23_RIGHT_1	ACAGCCTCTCTTTAGTCTCTGGA	1	5905	5928	22	61.55	50	3158	3180
400_25_LEFT_2	ACCAAATCACCGATGAGTATGATGC	1	6069	6094	22	61.49	54.55	3020	3042
400_25_RIGHT_2	TCGTTATCCTGATAGGGCTGGC	1	6401	6423	22	61.85	54.55	3387	3409
400_27_LEFT_4	AGGCCTAAGGTGCAGGTTATACA	1	6569	6592	22	61.54	50	3312	3334
400_27_RIGHT_4	GCAGGTGACAGCTGGAAATCTC	1	6902	6924	22	61.28	50	3609	3631
400_29_LEFT_0	CGATGAATTGATGGCAGCCAGA	1	7078	7100	22	61.54	54.55	3542	3564
400_29_RIGHT_0	GCAAAGGTGGCCATGGACATTA	1	7422	7444	22	60.67	50	3888	3910
400_31_LEFT_1	TTCTACAATAGGAGGTACCAGCCT	1	7579	7603	22	61.4	54.55	3808	3830
400_31_RIGHT_1	TTCATGCACATTCTCTCTCTGCG	1	7877	7900	22	61.37	50	4120	4142
400_33_LEFT_3	GATACCCGTGCACATGAAGTCC	1	8052	8074	22	61.39	50	4032	4054
400_33_RIGHT_3	TTTTTCGTAGCAGCAGGGTGTG	1	8424	8446	22	61.64	54.55	4413	4435
400_35_LEFT_0	CCACAAGACCGTACCTAGCTCA	1	8561	8583	26	61.68	42.31	4283	4309
400_35_RIGHT_0	TGGTGAAATGGGTGCGTACATG	1	8921	8943	22	61.39	54.55	4628	4650
400_37_LEFT_3	AATGTCACAACAGTCCGGCAAT	1	9069	9091	22	61.32	54.55	4540	4562
400_37_RIGHT_3	TTGGGTGGTCAGGATACAGCAA	1	9406	9428	23	61.54	52.17	4889	4912
400_39_LEFT_1	GGCCACCCGCATGAGATAATTC	1	9577	9599	22	61.9	54.55	4805	4827
400_39_RIGHT_1	ATAGGACAATCAGGGCTGCCAG	1	9895	9917	23	61.29	47.83	5125	5148
400_41_LEFT_0	CTTGGAACCAACGCTATCGCTT	1	10092	10114	22	61.62	54.55	5026	5048
400_41_RIGHT_0	AGCAGCCACAGTGATATTATTTCCT	1	10419	10444	22	61.49	54.55	5394	5416
400_43_LEFT_0	ACCAGGACAATTTGGCGACATC	1	10569	10591	22	61.74	54.55	5280	5302
400_43_RIGHT_0	ATACCTCACACGACATGTCCGT	1	10891	10913	22	61.45	50	5637	5659
400_45_LEFT_3	CTACACAAGTACACTGTGCAGCC	1	11093	11116	22	61.46	54.55	5549	5571
400_45_RIGHT_3	TGTTATTCAGGGGTTGTTCAGCC	1	11410	11433	23	60.25	47.83	5905	5928
Pool2.1
400_2_LEFT_0	CCAGCAAGGAGGATGATGTCGGAC	2	279	302	23	61.35	52.17	5824	5847
400_2_RIGHT_0	TGTGTCGAACCCTACCCAGTAC	2	616	638	22	z	50	6155	6177
400_4_LEFT_0	TGTTCTCAGTAGGGTCAACGCT	2	795	817	25	61.49	44	6069	6094
400_4_RIGHT_0	GGATGCCGGTCATTTGATCACA	2	1112	1134	22	61.67	54.55	6401	6423
400_6_LEFT_1	TGAGAAGCTTTTGGGGGTCAGA	2	1288	1310	22	61.29	50	6298	6320
400_6_RIGHT_1	ACATCTTCCTGTGCTGCCTGTA	2	1635	1657	22	61.47	50	6666	6688
400_8_LEFT_0	ACTTTCCCCGCAGACCGTATTA	2	1759	1781	23	61.14	47.83	6569	6592
400_8_RIGHT_0	CAGCTTCTTCCTTCTTGCAGCA	2	2123	2145	22	61.51	54.55	6902	6924
400_10_LEFT_0	ACCTGGTGACTAGCGGAAAGAA	2	2292	2314	22	61.52	50	6787	6809
400_10_RIGHT_0	GACGACACAATGGCAGTCACAG	2	2649	2671	23	61.49	52.17	7161	7184
400_12_LEFT_0	GAGGGTGGGTTAAACAACTGCA	2	2763	2785	22	61.33	50	7078	7100
400_12_RIGHT_0	TTATCCCCGCTGTTTCGAGGAT	2	3158	3180	22	61.47	50	7422	7444
400_14_LEFT_1	ACGCGGATAACCACTGGGATAA	2	3312	3334	22	61.26	50	7320	7342
400_14_RIGHT_1	TTATAGCCGCTAACCAGGAGCA	2	3609	3631	22	61.42	54.55	7649	7671
400_16_LEFT_0	AGGTGACTCACTGAGACTGCTC	2	3808	3830	24	60.33	45.83	7579	7603
400_16_RIGHT_0	ATCGTTCTTCGCGATGTCCATG	2	4120	4142	23	61.23	47.83	7877	7900
400_18_LEFT_2	GGACCAAACTTCTCAAATTACACGGA	2	4283	4309	22	61.54	50	7814	7836
400_18_RIGHT_2	CCAAACTACTGTCAGGGTGCAC	2	4628	4650	22	61.46	54.55	8144	8166
400_20_LEFT_4	CAGAAATGCCCGGTGGATGATG	2	4805	4827	22	61.31	54.55	8052	8074
400_20_RIGHT_4	ATCGGCGCTTAGATCAAACTGAC	2	5125	5148	22	61.64	50	8424	8446
400_22_LEFT_0	GAGGGAGAAACCTGACCGTGAT	2	5280	5302	22	61.5	54.55	8301	8323
400_22_RIGHT_0	AGTCATAACTCGTCGTCCGTGT	2	5637	5659	22	61.49	50	8657	8679
Pool2.2
400_24_LEFT_4	CACGGCCAATAGAAGCAGGTATC	2	5824	5847	22	61.46	54.55	8561	8583
400_24_RIGHT_4	TTGACGGATTGAATGTCGCTCG	2	6155	6177	22	61.45	50	8921	8943
400_26_LEFT_0	ACCCACTTTGGACTCAGCAGTA	2	6298	6320	22	61.44	50	8797	8819
400_26_RIGHT_0	AGGACGGCGTTCAATCTCCTAA	2	6666	6688	22	61.17	50	9139	9161
400_28_LEFT_0	CCAGGATGATTCACTTGCGCTT	2	6787	6809	22	61.08	45.45	9069	9091
400_28_RIGHT_0	GGAGCTTTCTGGGATACAACTGC	2	7161	7184	22	61.63	50	9406	9428
400_30_LEFT_1	GATGGCAACGAACAGGGCTAAT	2	7320	7342	22	61.46	50	9306	9328
400_30_RIGHT_1	GGTCTGGGTCTGATGACTTGGA	2	7649	7671	22	61.54	54.55	9679	9701
400_32_LEFT_3	CCCCCAAAAAGAAACCGGTTCA	2	7814	7836	22	61.71	54.55	9577	9599
400_32_RIGHT_3	GAGTACTGTACTGCTCCGTGGT	2	8144	8166	22	62.15	54.55	9895	9917
400_34_LEFT_0	CGTCACGAAAATCACCCCTGAG	2	8301	8323	22	61.47	50	9821	9843
400_34_RIGHT_0	TCTGTCGCTTCGTTTCTGATGC	2	8657	8679	22	61.49	50	10176	10198
400_36_LEFT_0	CCGTGCACGATTACTGGAACAA	2	8797	8819	22	61.51	50	10092	10114
400_36_RIGHT_0	CACAATTGCACTTGTACCGCAC	2	9139	9161	25	60.4	40	10419	10444
400_38_LEFT_1	TCCTCTGGCAAATGTGACATGC	2	9306	9328	22	61.92	54.55	10339	10361
400_38_RIGHT_1	CACCCACCATCGACAGGAGTAT	2	9679	9701	22	61.97	54.55	10655	10677
400_40_LEFT_1	TATACCTGTGGAACGAGCAGCA	2	9821	9843	22	61.46	50	10569	10591
400_40_RIGHT_1	TGTACCGCAGCATTTCACGTAC	2	10176	10198	22	61.46	50	10891	10913
400_42_LEFT_4	TCAGCATACAGGGCTCATACCG	2	10339	10361	22	61.71	54.55	10813	10835
400_42_RIGHT_4	GACGGTCTCTGCAGTACCAGTT	2	10655	10677	22	61.72	50	11162	11184
400_44_LEFT_0	ATCTCCATCGACATACCGGACG	2	10813	10835	23	61.65	52.17	11093	11116
400_44_RIGHT_0	TGTGACGCCGGGTAATTGACTA	2	11162	11184	23	61.06	47.83	11410	11433
400_46_LEFT_1	TCCCTAAAGAGACACACCGCAT	2	11331	11353	22	61.41	50	11331	11353
400_46_RIGHT_1	TCTTAGCTATATATGGTGTGTCTCTTAGGG	2	11689	11719	30	61.38	40	11689	11719
