# Supplementary material for: Genome sequencing reveals coinfection by multiple chikungunya virus genotypes in a recent outbreak in Brazil
Source: PLoS Negl Trop Dis. 2019 May 16;13(5):e0007332. doi: 10.1371/journal.pntd.0007332 (PMC6541278; doi:10.1371/journal.pntd.0007332)
Supplement: S2 Table — (XLSX) [file pntd.0007332.s002.xlsx]

## Sheet: 199P195
#CHROM	POS	ID	REF	Nº reads	BHI3734 reads support	ALT	Nº reads	PER160 reas support	Total reads	QUAL	FILTER	INFO	Impact	Nucleotide change	FORMAT	BHI3734_199P195.sorted.dupli.removed.bam
KP164568_BHI3734_H804698_2014_08_26_Human_Brazil	1455	.	T	446	51.5607	C	419	48.4393	865	225.009	PASS	DP=843;VDB=0.545864;SGB=-0.693147;RPB=0.831776;MQB=0.0797212;MQSB=0.976873;BQB=0.285262;MQ0F=0;AF1=0.5;AC1=1;DP4=241,75,261,12;MQ=42;FQ=225.007;PV4=6.63258e-12,1,0.000557207,1;ANN=C|synonymous_variant|LOW|NS1|GENE_NS1|transcript|TRANSCRIPT_NS1|protein_coding|1/1|c.1378T>C|p.Leu460Leu|1378/1605|1378/1605|460/534||WARNING_TRANSCRIPT_NO_STOP_CODON,C|upstream_gene_variant|MODIFIER|NS2|GENE_NS2|transc…	LOW	Synonymous	GT:PL	0/1:255,0,255
KP164568_BHI3734_H804698_2014_08_26_Human_Brazil	3369	.	G	384	60.5678	T	250	39.4322	634	164.009	PASS	DP=631;VDB=0.0482993;SGB=-0.693147;RPB=2.05894e-05;MQB=0.815139;MQSB=0.316494;BQB=0.993198;MQ0F=0;AF1=0.5;AC1=1;DP4=284,9,185,1;MQ=42;FQ=167.017;PV4=0.0969469,1,0.184622,0.00119074;ANN=T|stop_gained|HIGH|NS2|GENE_NS2|transcript|TRANSCRIPT_NS2|protein_coding|1/1|c.1687G>T|p.Glu563*|1687/2394|1687/2394|563/797||WARNING_TRANSCRIPT_NO_START_CODON,T|upstream_gene_variant|MODIFIER|NS3|GENE_NS3|transcri…	-	Stop codon	GT:PL	0/1:194,0,255
KP164568_BHI3734_H804698_2014_08_26_Human_Brazil	3491	.	G	1	0.1443	A	692	99.8557	693	221.999	PASS	DP=692;VDB=0.103697;SGB=-0.693147;MQSB=0.0565693;MQ0F=0;AF1=1;AC1=2;DP4=0,0,224,265;MQ=42;FQ=-281.989;ANN=A|synonymous_variant|LOW|NS2|GENE_NS2|transcript|TRANSCRIPT_NS2|protein_coding|1/1|c.1809G>A|p.Pro603Pro|1809/2394|1809/2394|603/797||WARNING_TRANSCRIPT_NO_START_CODON,A|upstream_gene_variant|MODIFIER|NS3|GENE_NS3|transcript|TRANSCRIPT_NS3|protein_coding||c.-586G>A|||||586|WARNING_TRANSCRIPT_…	LOW	Synonymous	GT:PL	1/1:255,255,0
KP164568_BHI3734_H804698_2014_08_26_Human_Brazil	4871	.	T	17	3.56394	C	460	96.4361	477	221.999	PASS	DP=453;VDB=5.2722e-09;SGB=-0.693147;RPB=6.36561e-06;MQB=0.92533;MQSB=0.992045;BQB=0.880707;MQ0F=0;AF1=1;AC1=2;DP4=6,3,293,1;MQ=42;FQ=-281.989;PV4=7.20959e-05,0.262899,1,1;ANN=C|synonymous_variant|LOW|NS3|GENE_NS3|transcript|TRANSCRIPT_NS3|protein_coding|1/1|c.795T>C|p.Arg265Arg|795/1572|795/1572|265/523||WARNING_TRANSCRIPT_NO_START_CODON,C|upstream_gene_variant|MODIFIER|NS4|GENE_NS4|transcript|TR…	LOW	Synonymous	GT:PL	1/1:255,255,0
KP164568_BHI3734_H804698_2014_08_26_Human_Brazil	5858		C	1302	91.2404	T	125	8.75964	1427			Synonymous	LOW	Synonymous
KP164568_BHI3734_H804698_2014_08_26_Human_Brazil	5861		G	1242	72.1254	A	480	27.8746	1722			Synonymous	LOW	Synonymous
KP164568_BHI3734_H804698_2014_08_26_Human_Brazil	5864	.	G	1185	73.3746	A	430	26.6254	1615	39.0076	PASS	DP=1612;VDB=0.878838;SGB=-0.693147;RPB=8.99487e-13;MQB=0;MQSB=5.26146e-41;BQB=2.15301e-07;MQ0F=0.115385;AF1=0.5;AC1=1;DP4=391,469,236,113;MQ=36;FQ=42.0155;PV4=2.16924e-12,9.63094e-07,0,7.19348e-36;ANN=A|synonymous_variant|LOW|NS4|GENE_NS4|transcript|TRANSCRIPT_NS4|protein_coding|1/1|c.198G>A|p.Ser66Ser|198/1833|198/1833|66/610||WARNING_TRANSCRIPT_NO_START_CODON,A|upstream_gene_variant|MODIFIER|ca…	LOW	Synonymous	GT:PL	0/1:69,0,255
KP164568_BHI3734_H804698_2014_08_26_Human_Brazil	5873	.	A	992	66.4434	G	501	33.5566	1493	135.008	PASS	DP=1490;VDB=5.23372e-08;SGB=-0.693147;RPB=5.11079e-05;MQB=0;MQSB=0;BQB=0.00249184;MQ0F=0.127517;AF1=0.5;AC1=1;DP4=310,437,272,121;MQ=36;FQ=138.016;PV4=4.44059e-19,0.0198105,0,1.56359e-08;ANN=G|synonymous_variant|LOW|NS4|GENE_NS4|transcript|TRANSCRIPT_NS4|protein_coding|1/1|c.207A>G|p.Val69Val|207/1833|207/1833|69/610||WARNING_TRANSCRIPT_NO_START_CODON,G|upstream_gene_variant|MODIFIER|capsid|GENE_…	LOW	Synonymous	GT:PL	0/1:165,0,255
KP164568_BHI3734_H804698_2014_08_26_Human_Brazil	5879	.	C	927	69.2825	T	411	30.7175	1338	25.0205	PASS	DP=1335;VDB=6.66238e-35;SGB=-0.693147;RPB=1.56799e-08;MQB=0;MQSB=0;BQB=0.789831;MQ0F=0.140075;AF1=0.499999;AC1=1;DP4=279,436,254,68;MQ=36;FQ=28.0219;PV4=7.32824e-34,0.269274,0,0.0162347;ANN=T|synonymous_variant|LOW|NS4|GENE_NS4|transcript|TRANSCRIPT_NS4|protein_coding|1/1|c.213C>T|p.Asn71Asn|213/1833|213/1833|71/610||WARNING_TRANSCRIPT_NO_START_CODON,T|upstream_gene_variant|MODIFIER|capsid|GENE_c…	LOW	Synonymous	GT:PL	0/1:55,0,255
KP164568_BHI3734_H804698_2014_08_26_Human_Brazil	5934		T	8	2.86738	G	271	97.1326	279			Ser->Ala	MODERATE	Non-synonymous
KP164568_BHI3734_H804698_2014_08_26_Human_Brazil	5943-5945		T,A	8	1.65289	C,G	476	98.3471	484			Ser > Pro	MODERATE	Non-synonymous
KP164568_BHI3734_H804698_2014_08_26_Human_Brazil	5954		T	8	1.27389	G	620	98.7261	628				LOW	Synonymous
KP164568_BHI3734_H804698_2014_08_26_Human_Brazil	5960	.	C	8	0.932401	T	850	99.0676	858	32.9988	PASS	DP=856;VDB=4.2634e-26;SGB=-0.693147;RPB=0.000160571;MQB=0.000182522;MQSB=6.11396e-05;BQB=0.799674;MQ0F=0.622664;AF1=1;AC1=2;DP4=5,1,547,139;MQ=8;FQ=-281.989;PV4=1,1,9.58311e-30,0.0302048;ANN=T|synonymous_variant|LOW|NS4|GENE_NS4|transcript|TRANSCRIPT_NS4|protein_coding|1/1|c.294C>T|p.Tyr98Tyr|294/1833|294/1833|98/610||WARNING_TRANSCRIPT_NO_START_CODON,T|upstream_gene_variant|MODIFIER|capsid|GENE_…	LOW	Synonymous	GT:PL	1/1:66,255,0
KP164568_BHI3734_H804698_2014_08_26_Human_Brazil	5967	.	A	7	0.566343	G	1229	99.4337	1236	72.9971	PASS	DP=1235;VDB=3.79813e-13;SGB=-0.693147;RPB=0.00277641;MQB=0.00255828;MQSB=0.165048;BQB=0.98343;MQ0F=0.492308;AF1=1;AC1=2;DP4=4,0,788,157;MQ=9;FQ=-281.989;PV4=1,1,8.37473e-25,0.0982128;ANN=G|missense_variant|MODERATE|NS4|GENE_NS4|transcript|TRANSCRIPT_NS4|protein_coding|1/1|c.301A>G|p.Thr101Ala|301/1833|301/1833|101/610||WARNING_TRANSCRIPT_NO_START_CODON,G|upstream_gene_variant|MODIFIER|capsid|GENE…	MODERATE	Non-synonymous	GT:PL	1/1:106,255,0
KP164568_BHI3734_H804698_2014_08_26_Human_Brazil	5968	.	C	6	0.477707	T	1250	99.5223	1256	88.9974	PASS	DP=1254;VDB=3.14381e-13;SGB=-0.693147;RPB=0.00270481;MQB=0.00255735;MQSB=0.21322;BQB=0.973604;MQ0F=0.485646;AF1=1;AC1=2;DP4=4,0,798,158;MQ=9;FQ=-281.989;PV4=1,1,1.61468e-24,0.140693;ANN=T|missense_variant|MODERATE|NS4|GENE_NS4|transcript|TRANSCRIPT_NS4|protein_coding|1/1|c.302C>T|p.Thr101Ile|302/1833|302/1833|101/610||WARNING_TRANSCRIPT_NO_START_CODON,T|upstream_gene_variant|MODIFIER|capsid|GENE_…	MODERATE	Non-synonymous	GT:PL	1/1:122,255,0
KP164568_BHI3734_H804698_2014_08_26_Human_Brazil	5972	.	T	9	0.624566	C	1432	99.3754	1441	101.998	PASS	DP=1437;VDB=6.73144e-11;SGB=-0.693147;RPB=0.00144631;MQB=0.0315939;MQSB=0.69973;BQB=0.906473;MQ0F=0.430063;AF1=1;AC1=2;DP4=5,0,866,178;MQ=10;FQ=-281.989;PV4=0.59567,1,5.82575e-14,0.44839;ANN=C|synonymous_variant|LOW|NS4|GENE_NS4|transcript|TRANSCRIPT_NS4|protein_coding|1/1|c.306T>C|p.Tyr102Tyr|306/1833|306/1833|102/610||WARNING_TRANSCRIPT_NO_START_CODON,C|upstream_gene_variant|MODIFIER|capsid|GEN…	LOW	Synonymous	GT:PL	1/1:135,255,0
KP164568_BHI3734_H804698_2014_08_26_Human_Brazil	6009	.	C	1	0.0532198	T	1878	99.9468	1879	221.999	PASS	DP=1876;VDB=7.97475e-06;SGB=-0.693147;RPB=1;MQB=1;MQSB=1.24059e-08;BQB=1;MQ0F=0.248401;AF1=1;AC1=2;DP4=1,0,920,311;MQ=15;FQ=-281.989;PV4=1,1,0.0938047,0.399286;ANN=T|synonymous_variant|LOW|NS4|GENE_NS4|transcript|TRANSCRIPT_NS4|protein_coding|1/1|c.343C>T|p.Leu115Leu|343/1833|343/1833|115/610||WARNING_TRANSCRIPT_NO_START_CODON,T|upstream_gene_variant|MODIFIER|capsid|GENE_capsid|transcript|TRANSCR…	LOW	Synonymous	GT:PL	1/1:255,255,0
KP164568_BHI3734_H804698_2014_08_26_Human_Brazil	6017	.	C	2	0.112994	T	1768	99.887	1770	211.999	PASS	DP=1770;VDB=3.01259e-06;SGB=-0.693147;MQSB=1.29026e-25;MQ0F=0.19096;AF1=1;AC1=2;DP4=0,0,827,337;MQ=15;FQ=-281.989;ANN=T|synonymous_variant|LOW|NS4|GENE_NS4|transcript|TRANSCRIPT_NS4|protein_coding|1/1|c.351C>T|p.Asn117Asn|351/1833|351/1833|117/610||WARNING_TRANSCRIPT_NO_START_CODON,T|upstream_gene_variant|MODIFIER|capsid|GENE_capsid|transcript|TRANSCRIPT_capsid|protein_coding||c.-1551C>T|||||1551…	LOW	Synonymous	GT:PL	1/1:245,255,0
KP164568_BHI3734_H804698_2014_08_26_Human_Brazil	6041	.	C	0	0	T	1179	100	1179	201.999	PASS	DP=1175;VDB=0.00948412;SGB=-0.693147;MQSB=7.5387e-20;MQ0F=0.108085;AF1=1;AC1=2;DP4=0,0,463,438;MQ=15;FQ=-281.989;ANN=T|synonymous_variant|LOW|NS4|GENE_NS4|transcript|TRANSCRIPT_NS4|protein_coding|1/1|c.375C>T|p.Cys125Cys|375/1833|375/1833|125/610||WARNING_TRANSCRIPT_NO_START_CODON,T|upstream_gene_variant|MODIFIER|capsid|GENE_capsid|transcript|TRANSCRIPT_capsid|protein_coding||c.-1527C>T|||||1527|…	LOW	Synonymous	GT:PL	1/1:235,255,0		6K	GENE_6K	9812-9994
KP164568_BHI3734_H804698_2014_08_26_Human_Brazil	6051	.	C	0	0	T	805	100	805	217.999	PASS	DP=803;VDB=1.62792e-09;SGB=-0.693147;MQSB=8.01278e-08;MQ0F=0.135741;AF1=1;AC1=2;DP4=0,0,288,385;MQ=14;FQ=-281.989;ANN=T|synonymous_variant|LOW|NS4|GENE_NS4|transcript|TRANSCRIPT_NS4|protein_coding|1/1|c.385C>T|p.Leu129Leu|385/1833|385/1833|129/610||WARNING_TRANSCRIPT_NO_START_CODON,T|upstream_gene_variant|MODIFIER|capsid|GENE_capsid|transcript|TRANSCRIPT_capsid|protein_coding||c.-1517C>T|||||1517…	LOW	Synonymous	GT:PL	1/1:251,255,0		E1	GENE_E1	9995-11311
KP164568_BHI3734_H804698_2014_08_26_Human_Brazil	6065	.	T	0	0	C	528	100	528	150.998	PASS	DP=526;VDB=1.74326e-35;SGB=-0.693147;MQSB=0.987221;MQ0F=0.192015;AF1=1;AC1=2;DP4=0,0,151,344;MQ=12;FQ=-281.989;ANN=C|synonymous_variant|LOW|NS4|GENE_NS4|transcript|TRANSCRIPT_NS4|protein_coding|1/1|c.399T>C|p.Tyr133Tyr|399/1833|399/1833|133/610||WARNING_TRANSCRIPT_NO_START_CODON,C|upstream_gene_variant|MODIFIER|capsid|GENE_capsid|transcript|TRANSCRIPT_capsid|protein_coding||c.-1503T>C|||||1503|WA…	LOW	Synonymous	GT:PL	1/1:184,255,0		E2	GENE_E2	8543-9811
KP164568_BHI3734_H804698_2014_08_26_Human_Brazil	6074	.	C	1	0.238095	T	419	99.7619	420	74.9972	PASS	DP=420;VDB=0;SGB=-0.693147;RPB=1;MQB=1;MQSB=0.42926;BQB=1;MQ0F=0.209524;AF1=1;AC1=2;DP4=0,1,127,266;MQ=10;FQ=-281.989;PV4=1,1,7.88885e-07,1;ANN=T|synonymous_variant|LOW|NS4|GENE_NS4|transcript|TRANSCRIPT_NS4|protein_coding|1/1|c.408C>T|p.Val136Val|408/1833|408/1833|136/610||WARNING_TRANSCRIPT_NO_START_CODON,T|upstream_gene_variant|MODIFIER|capsid|GENE_capsid|transcript|TRANSCRIPT_capsid|protein_c…	LOW	Synonymous	GT:PL	1/1:108,255,0		E3	GENE_E3	8360-8542
KP164568_BHI3734_H804698_2014_08_26_Human_Brazil	6111	.	T	3	0.452489	C	660	99.5475	663	221.999	PASS	DP=665;VDB=0;SGB=-0.693147;RPB=0.132948;MQB=0.0192678;MQSB=6.19495e-17;BQB=0.847784;MQ0F=0.132331;AF1=1;AC1=2;DP4=1,1,143,376;MQ=17;FQ=-281.989;PV4=0.476775,1,0.000236589,0.014323;ANN=C|synonymous_variant|LOW|NS4|GENE_NS4|transcript|TRANSCRIPT_NS4|protein_coding|1/1|c.445T>C|p.Leu149Leu|445/1833|445/1833|149/610||WARNING_TRANSCRIPT_NO_START_CODON,C|upstream_gene_variant|MODIFIER|capsid|GENE_capsi…	LOW	Synonymous	GT:PL	1/1:255,255,0		NS1	GENE_NS1	78-1682
KP164568_BHI3734_H804698_2014_08_26_Human_Brazil	6141	.	C	1	0.155763	T	641	99.8442	642	221.999	PASS	DP=643;VDB=7.56701e-44;SGB=-0.693147;RPB=1;MQB=1;MQSB=9.04921e-14;BQB=1;MQ0F=0.133748;AF1=1;AC1=2;DP4=1,0,134,372;MQ=16;FQ=-281.989;PV4=0.266272,1,0.00294562,1;ANN=T|synonymous_variant|LOW|NS4|GENE_NS4|transcript|TRANSCRIPT_NS4|protein_coding|1/1|c.475C>T|p.Leu159Leu|475/1833|475/1833|159/610||WARNING_TRANSCRIPT_NO_START_CODON,T|upstream_gene_variant|MODIFIER|capsid|GENE_capsid|transcript|TRANSCR…	LOW	Synonymous	GT:PL	1/1:255,255,0		NS2	GENE_NS2	1683-4076
KP164568_BHI3734_H804698_2014_08_26_Human_Brazil	6146	.	T	1	0.171821	C	581	99.8282	582	221.999	PASS	DP=582;VDB=0;SGB=-0.693147;RPB=1;MQB=1;MQSB=4.64884e-12;BQB=1;MQ0F=0.139175;AF1=1;AC1=2;DP4=1,0,122,334;MQ=16;FQ=-281.989;PV4=0.269147,1,0.00292966,1;ANN=C|synonymous_variant|LOW|NS4|GENE_NS4|transcript|TRANSCRIPT_NS4|protein_coding|1/1|c.480T>C|p.Asp160Asp|480/1833|480/1833|160/610||WARNING_TRANSCRIPT_NO_START_CODON,C|upstream_gene_variant|MODIFIER|capsid|GENE_capsid|transcript|TRANSCRIPT_capsid…	LOW	Synonymous	GT:PL	1/1:255,255,0		NS3	GENE_NS3	4077-5648
KP164568_BHI3734_H804698_2014_08_26_Human_Brazil	7012	.	G	651	58.0731	T	470	41.9269	1121	225.009	PASS	DP=1118;VDB=0.971201;SGB=-0.693147;RPB=0.0587498;MQB=0.635612;MQSB=0.99863;BQB=0.971222;MQ0F=0;AF1=0.5;AC1=1;DP4=287,188,222,113;MQ=42;FQ=225.007;PV4=0.104275,1,0.4488,0.423642;ANN=T|missense_variant|MODERATE|NS4|GENE_NS4|transcript|TRANSCRIPT_NS4|protein_coding|1/1|c.1346G>T|p.Arg449Leu|1346/1833|1346/1833|449/610||WARNING_TRANSCRIPT_NO_START_CODON,T|upstream_gene_variant|MODIFIER|capsid|GENE_ca…	MODERATE	Non-synonymous	GT:PL	0/1:255,0,255		NS4	GENE_NS4	5667-7499
KP164568_BHI3734_H804698_2014_08_26_Human_Brazil	7151	.	T	185	57.8125	A	135	42.1875	320	225.009	PASS	DP=318;VDB=1.54143e-44;SGB=-0.693147;RPB=0.0647922;MQB=0.590736;MQSB=0.0425252;BQB=0.224182;MQ0F=0;AF1=0.5;AC1=1;DP4=21,142,11,112;MQ=41;FQ=225.007;PV4=0.346239,0.0946619,0.039104,0.0143034;ANN=A|missense_variant|MODERATE|NS4|GENE_NS4|transcript|TRANSCRIPT_NS4|protein_coding|1/1|c.1485T>A|p.Asp495Glu|1485/1833|1485/1833|495/610||WARNING_TRANSCRIPT_NO_START_CODON,A|upstream_gene_variant|MODIFIER|c…	MODERATE	Non-synonymous	GT:PL	0/1:255,0,255		capsid	GENE_capsid	7568-8359
KP164568_BHI3734_H804698_2014_08_26_Human_Brazil	7419		T	693	95.4545	C	33	4.54545	726			Ser -> Pro	MODERATE	Non-synonymous
KP164568_BHI3734_H804698_2014_08_26_Human_Brazil	7553	.	T	1621	52.2398	C	1482	47.7602	3103	225.009	PASS	DP=3092;VDB=0.0294099;SGB=-0.693147;RPB=4.86553e-05;MQB=0.00101892;MQSB=0.000458299;BQB=0.0342271;MQ0F=0;AF1=0.5;AC1=1;DP4=546,588,554,446;MQ=42;FQ=225.007;PV4=0.000836139,1,1.71999e-06,1;ANN=C|upstream_gene_variant|MODIFIER|capsid|GENE_capsid|transcript|TRANSCRIPT_capsid|protein_coding||c.-15T>C|||||15|WARNING_TRANSCRIPT_NO_STOP_CODON,C|upstream_gene_variant|MODIFIER|E3|GENE_E3|transcript|TRANSC…	-	Non coding	GT:PL	0/1:255,0,255
KP164568_BHI3734_H804698_2014_08_26_Human_Brazil	7648	.	A	26	10.2767	C	227	89.7233	253	221.999	PASS	DP=301;VDB=0;SGB=-0.693147;RPB=3.78908e-10;MQB=0.00573656;MQSB=0.00270507;BQB=0.986564;MQ0F=0.00996678;AF1=1;AC1=2;DP4=18,4,45,184;MQ=39;FQ=-264.989;PV4=6.42058e-09,1,0.0110894,3.6287e-20;ANN=C|synonymous_variant|LOW|capsid|GENE_capsid|transcript|TRANSCRIPT_capsid|protein_coding|1/1|c.81A>C|p.Val27Val|81/792|81/792|27/263||WARNING_TRANSCRIPT_NO_STOP_CODON,C|upstream_gene_variant|MODIFIER|E3|GENE_…	LOW	Synonymous	GT:PL	1/1:255,238,0
KP164568_BHI3734_H804698_2014_08_26_Human_Brazil	8588	.	T	17	5.72391	C	280	94.2761	297	195.999	PASS	DP=297;VDB=0;SGB=-0.693147;RPB=4.15254e-08;MQB=0.861263;MQSB=0.964081;BQB=0.958267;MQ0F=0;AF1=1;AC1=2;DP4=9,7,222,1;MQ=42;FQ=-281.989;PV4=1.09314e-08,1,1,2.22275e-09;ANN=C|synonymous_variant|LOW|E2|GENE_E2|transcript|TRANSCRIPT_E2|protein_coding|1/1|c.46T>C|p.Leu16Leu|46/1269|46/1269|16/422||WARNING_TRANSCRIPT_NO_START_CODON,C|upstream_gene_variant|MODIFIER|6K|GENE_6K|transcript|TRANSCRIPT_6K|pro…	LOW	Synonymous	GT:PL	1/1:229,255,0
KP164568_BHI3734_H804698_2014_08_26_Human_Brazil	9075	.	G	160	64	A	90	36	250	225.009	PASS	DP=248;VDB=1.10237e-17;SGB=-0.693147;RPB=0.731772;MQB=0.720683;MQSB=0.633301;BQB=0.739109;MQ0F=0;AF1=0.5;AC1=1;DP4=50,81,29,41;MQ=42;FQ=225.007;PV4=0.652969,1,0.35113,1;ANN=A|missense_variant|MODERATE|E2|GENE_E2|transcript|TRANSCRIPT_E2|protein_coding|1/1|c.533G>A|p.Arg178His|533/1269|533/1269|178/422||WARNING_TRANSCRIPT_NO_START_CODON,A|upstream_gene_variant|MODIFIER|6K|GENE_6K|transcript|TRANSC…	MODERATE	Non-synonymous	GT:PL	0/1:255,0,255
KP164568_BHI3734_H804698_2014_08_26_Human_Brazil	10594	.	T	205	60.2941	C	135	39.7059	340	225.009	PASS	DP=640;VDB=0.389386;SGB=-0.693147;RPB=0.0452144;MQB=1.05398e-11;MQSB=1.04641e-25;BQB=3.31822e-08;MQ0F=0;AF1=0.5;AC1=1;DP4=52,104,144,149;MQ=41;FQ=225.007;PV4=0.00138573,1,2.23961e-05,1;ANN=C|synonymous_variant|LOW|E1|GENE_E1|transcript|TRANSCRIPT_E1|protein_coding|1/1|c.600T>C|p.Phe200Phe|600/1317|600/1317|200/438||WARNING_TRANSCRIPT_NO_START_CODON,C|downstream_gene_variant|MODIFIER|NS3|GENE_NS3|…	LOW	Synonymous	GT:PL	0/1:255,0,255
KP164568_BHI3734_H804698_2014_08_26_Human_Brazil	10600	.	T	182	31.0051	C	405	68.9949	587	225.009	PASS	DP=586;VDB=0.331769;SGB=-0.693147;RPB=6.07966e-15;MQB=9.93075e-12;MQSB=5.02808e-25;BQB=0.0703605;MQ0F=0;AF1=0.5;AC1=1;DP4=51,78,140,125;MQ=41;FQ=225.007;PV4=0.0137967,1,6.1497e-05,1;ANN=C|synonymous_variant|LOW|E1|GENE_E1|transcript|TRANSCRIPT_E1|protein_coding|1/1|c.606T>C|p.Asp202Asp|606/1317|606/1317|202/438||WARNING_TRANSCRIPT_NO_START_CODON,C|downstream_gene_variant|MODIFIER|NS3|GENE_NS3|tra…	LOW	Synonymous	GT:PL	0/1:255,0,255
KP164568_BHI3734_H804698_2014_08_26_Human_Brazil	10896	.	G	88	27.0769	A	237	72.9231	325	26.0177	PASS	DP=323;VDB=3.10367e-39;SGB=-0.693147;RPB=3.95221e-29;MQB=1.96336e-07;BQB=0.0315134;MQ0F=0.00619195;AF1=0.499999;AC1=1;DP4=168,0,63,0;MQ=41;FQ=29.0205;PV4=1,0.36863,3.87249e-07,0;ANN=A|missense_variant|MODERATE|E1|GENE_E1|transcript|TRANSCRIPT_E1|protein_coding|1/1|c.902G>A|p.Cys301Tyr|902/1317|902/1317|301/438||WARNING_TRANSCRIPT_NO_START_CODON,A|downstream_gene_variant|MODIFIER|NS4|GENE_NS4|tran…	MODERATE	Non-synonymous	GT:PL	0/1:56,0,195
KP164568_BHI3734_H804698_2014_08_26_Human_Brazil	10897	.	C	240	61.5385	G	150	38.4615	390	155.008	PASS	DP=388;VDB=0;SGB=-0.693147;RPB=1.98844e-42;MQB=3.00933e-05;BQB=0.000133156;MQ0F=0.00515464;AF1=0.5;AC1=1;DP4=167,0,108,0;MQ=41;FQ=158.017;PV4=1,0.115948,6.59329e-07,0;ANN=G|missense_variant|MODERATE|E1|GENE_E1|transcript|TRANSCRIPT_E1|protein_coding|1/1|c.903C>G|p.Cys301Trp|903/1317|903/1317|301/438||WARNING_TRANSCRIPT_NO_START_CODON,G|downstream_gene_variant|MODIFIER|NS4|GENE_NS4|transcript|TRAN…	MODERATE	Non-synonymous	GT:PL	0/1:185,0,255
KP164568_BHI3734_H804698_2014_08_26_Human_Brazil	11014	.	G	225	38.0068	A	367	61.9932	592	225.009	PASS	DP=608;VDB=0;SGB=-0.693147;RPB=3.2053e-28;MQB=3.26635e-35;MQSB=0.622422;BQB=0.165503;MQ0F=0.115132;AF1=0.5;AC1=1;DP4=141,57,116,119;MQ=36;FQ=225.007;PV4=3.88333e-06,1,2.16641e-41,1.39694e-32;ANN=A|synonymous_variant|LOW|E1|GENE_E1|transcript|TRANSCRIPT_E1|protein_coding|1/1|c.1020G>A|p.Arg340Arg|1020/1317|1020/1317|340/438||WARNING_TRANSCRIPT_NO_START_CODON,A|downstream_gene_variant|MODIFIER|NS4|…	LOW	Synonymous	GT:PL	0/1:255,0,255
KP164568_BHI3734_H804698_2014_08_26_Human_Brazil	11017	.	A	414	77.8195	G	118	22.1805	532	21.0411	PASS	DP=543;VDB=2.08438e-39;SGB=-0.693147;RPB=4.07023e-29;MQB=0.000344585;MQSB=0.93269;BQB=0.00388842;MQ0F=0.128913;AF1=0.499998;AC1=1;DP4=179,120,44,52;MQ=35;FQ=24.0321;PV4=0.0180527,0.395429,0.0253388,1.56868e-20;ANN=G|synonymous_variant|LOW|E1|GENE_E1|transcript|TRANSCRIPT_E1|protein_coding|1/1|c.1023A>G|p.Glu341Glu|1023/1317|1023/1317|341/438||WARNING_TRANSCRIPT_NO_START_CODON,G|downstream_gene_va…	LOW	Synonymous	GT:PL	0/1:51,0,255

## Sheet: 97P95
#CHROM	POS	ID	REF	Nº reads	BHI3734 reads support	ALT	Nº reads	PER160 reas support	Total reads	QUAL	FILTER	INFO	Impact	Nucleotide change	FORMAT	BHI3734_97P45.sorted.dupli.removed.bam
KP164568_BHI3734_H804698_2014_08_26_Human_Brazil	980	.	A	0	0	G	4665	100	4665	221.999	PASS	DP=3610;VDB=0.00480541;SGB=-0.693147;MQSB=0.808214;MQ0F=0;AF1=1;AC1=2;DP4=0,0,2697,629;MQ=42;FQ=-281.989;ANN=G|synonymous_variant|LOW|NS1|GENE_NS1|transcript|TRANSCRIPT_NS1|protein_coding|1/1|c.903A>G|p.Thr301Thr|903/1605|903/1605|301/534||WARNING_TRANSCRIPT_NO_STOP_CODON,G|upstream_gene_variant|MODIFIER|NS2|GENE_NS2|transcript|TRANSCRIPT_NS2|protein_coding||c.-703A>G|||||703|WARNING_TRANSCRIPT_N…	LOW	Synonymous	GT:PL	1/1:255,255,0
KP164568_BHI3734_H804698_2014_08_26_Human_Brazil	1779	.	C	438	66.5653	T	220	33.4347	658	120.008	PASS	DP=559;VDB=0;SGB=-0.693147;RPB=0.0137134;MQB=0.964404;MQSB=0.982922;BQB=0.488307;MQ0F=0;AF1=0.5;AC1=1;DP4=329,8,168,0;MQ=42;FQ=123.016;PV4=0.0568993,1,0.458141,4.87529e-05;ANN=T|synonymous_variant|LOW|NS2|GENE_NS2|transcript|TRANSCRIPT_NS2|protein_coding|1/1|c.97C>T|p.Leu33Leu|97/2394|97/2394|33/797||WARNING_TRANSCRIPT_NO_START_CODON,T|upstream_gene_variant|MODIFIER|NS3|GENE_NS3|transcript|TRANSC…	LOW	Synonymous	GT:PL	0/1:150,0,255
KP164568_BHI3734_H804698_2014_08_26_Human_Brazil	1852	.	C	2	0.1386	T	1441	99.8614	1443	221.999	PASS	DP=1375;VDB=0.98899;SGB=-0.693147;RPB=0.0346576;MQB=0.561707;MQSB=0.357025;BQB=0.25951;MQ0F=0;AF1=1;AC1=2;DP4=0,2,1074,109;MQ=42;FQ=-281.989;PV4=0.00870253,1,1,1;ANN=T|missense_variant|MODERATE|NS2|GENE_NS2|transcript|TRANSCRIPT_NS2|protein_coding|1/1|c.170C>T|p.Ala57Val|170/2394|170/2394|57/797||WARNING_TRANSCRIPT_NO_START_CODON,T|upstream_gene_variant|MODIFIER|NS3|GENE_NS3|transcript|TRANSCRIPT…	MODERATE	Non-synonymous	GT:PL	1/1:255,255,0
KP164568_BHI3734_H804698_2014_08_26_Human_Brazil	1913	.	C	0	0	T	1441	100	1441	221.999	PASS	DP=1368;VDB=0.686061;SGB=-0.693147;MQSB=0.809574;MQ0F=0;AF1=1;AC1=2;DP4=0,0,860,287;MQ=42;FQ=-281.989;ANN=T|synonymous_variant|LOW|NS2|GENE_NS2|transcript|TRANSCRIPT_NS2|protein_coding|1/1|c.231C>T|p.Ile77Ile|231/2394|231/2394|77/797||WARNING_TRANSCRIPT_NO_START_CODON,T|upstream_gene_variant|MODIFIER|NS3|GENE_NS3|transcript|TRANSCRIPT_NS3|protein_coding||c.-2164C>T|||||2164|WARNING_TRANSCRIPT_NO_…	LOW	Synonymous	GT:PL	1/1:255,255,0
KP164568_BHI3734_H804698_2014_08_26_Human_Brazil	2252	.	T	1	0.040833	C	2448	99.9592	2449	221.999	PASS	DP=1317;VDB=5.62567e-10;SGB=-0.693147;MQSB=0.074115;MQ0F=0;AF1=1;AC1=2;DP4=0,0,316,795;MQ=42;FQ=-281.989;ANN=C|synonymous_variant|LOW|NS2|GENE_NS2|transcript|TRANSCRIPT_NS2|protein_coding|1/1|c.570T>C|p.Ser190Ser|570/2394|570/2394|190/797||WARNING_TRANSCRIPT_NO_START_CODON,C|upstream_gene_variant|MODIFIER|NS3|GENE_NS3|transcript|TRANSCRIPT_NS3|protein_coding||c.-1825T>C|||||1825|WARNING_TRANSCRIP…	LOW	Synonymous	GT:PL	1/1:255,255,0
KP164568_BHI3734_H804698_2014_08_26_Human_Brazil	2636	.	C	2403	82.0137	T	527	17.9863	2930	70.0074	PASS	DP=2740;VDB=1;SGB=-0.693147;RPB=0.148617;MQB=0.183107;MQSB=0.938443;BQB=1.68975e-33;MQ0F=0.000364963;AF1=0.5;AC1=1;DP4=1588,353,233,206;MQ=42;FQ=73.0156;PV4=9.20733e-34,3.44085e-16,0.00021551,0;ANN=T|synonymous_variant|LOW|NS2|GENE_NS2|transcript|TRANSCRIPT_NS2|protein_coding|1/1|c.954C>T|p.Thr318Thr|954/2394|954/2394|318/797||WARNING_TRANSCRIPT_NO_START_CODON,T|upstream_gene_variant|MODIFIER|NS3…	LOW	Synonymous	GT:PL	0/1:100,0,255
KP164568_BHI3734_H804698_2014_08_26_Human_Brazil	2663	.	A	5	0.135906	G	3674	99.8641	3679	221.999	PASS	DP=3526;VDB=5.55867e-05;SGB=-0.693147;RPB=0.869473;MQB=0.998218;MQSB=0.958899;BQB=0.710426;MQ0F=0.000283607;AF1=1;AC1=2;DP4=1,2,2090,1022;MQ=42;FQ=-281.989;PV4=0.253073,1,0.445225,1;ANN=G|synonymous_variant|LOW|NS2|GENE_NS2|transcript|TRANSCRIPT_NS2|protein_coding|1/1|c.981A>G|p.Glu327Glu|981/2394|981/2394|327/797||WARNING_TRANSCRIPT_NO_START_CODON,G|upstream_gene_variant|MODIFIER|NS3|GENE_NS3|tr…	LOW	Synonymous	GT:PL	1/1:255,255,0
KP164568_BHI3734_H804698_2014_08_26_Human_Brazil	3602	.	T	6	0.105411	C	5686	99.8946	5692	221.999	PASS	DP=4643;VDB=0.167693;SGB=-0.693147;RPB=1;MQB=1;MQSB=0.979278;BQB=1;MQ0F=0;AF1=1;AC1=2;DP4=1,0,2237,2186;MQ=42;FQ=-281.989;PV4=1,1,0.459042,0.155466;ANN=C|synonymous_variant|LOW|NS2|GENE_NS2|transcript|TRANSCRIPT_NS2|protein_coding|1/1|c.1920T>C|p.Ser640Ser|1920/2394|1920/2394|640/797||WARNING_TRANSCRIPT_NO_START_CODON,C|upstream_gene_variant|MODIFIER|NS3|GENE_NS3|transcript|TRANSCRIPT_NS3|protein…	LOW	Synonymous	GT:PL	1/1:255,255,0
KP164568_BHI3734_H804698_2014_08_26_Human_Brazil	5522	.	C	0	0	T	2224	100	2224	221.999	PASS	DP=1698;VDB=1.34957e-05;SGB=-0.693147;MQSB=0.867898;MQ0F=0.000588928;AF1=1;AC1=2;DP4=0,0,228,1383;MQ=42;FQ=-281.989;ANN=T|synonymous_variant|LOW|NS3|GENE_NS3|transcript|TRANSCRIPT_NS3|protein_coding|1/1|c.1446C>T|p.Phe482Phe|1446/1572|1446/1572|482/523||WARNING_TRANSCRIPT_NO_START_CODON,T|upstream_gene_variant|MODIFIER|NS4|GENE_NS4|transcript|TRANSCRIPT_NS4|protein_coding||c.-145C>T|||||145|WARNI…	LOW	Synonymous	GT:PL	1/1:255,255,0
KP164568_BHI3734_H804698_2014_08_26_Human_Brazil	5813	.	T	2	0.136893	C	1459	99.8631	1461	221.999	PASS	DP=1431;VDB=0.493234;SGB=-0.693147;MQSB=0.217452;MQ0F=0;AF1=1;AC1=2;DP4=0,0,419,751;MQ=42;FQ=-281.989;ANN=C|synonymous_variant|LOW|NS4|GENE_NS4|transcript|TRANSCRIPT_NS4|protein_coding|1/1|c.147T>C|p.Leu49Leu|147/1833|147/1833|49/610||WARNING_TRANSCRIPT_NO_START_CODON,C|upstream_gene_variant|MODIFIER|capsid|GENE_capsid|transcript|TRANSCRIPT_capsid|protein_coding||c.-1755T>C|||||1755|WARNING_TRANS…	LOW	Synonymous	GT:PL	1/1:255,255,0
KP164568_BHI3734_H804698_2014_08_26_Human_Brazil	7047	.	G	1	0.0619963	T	1612	99.938	1613	221.999	PASS	DP=1539;VDB=2.20939e-08;SGB=-0.693147;RPB=1;MQB=1;MQSB=0.917771;BQB=1;MQ0F=0;AF1=1;AC1=2;DP4=0,1,228,1221;MQ=42;FQ=-281.989;PV4=1,1,1,1;ANN=T|missense_variant|MODERATE|NS4|GENE_NS4|transcript|TRANSCRIPT_NS4|protein_coding|1/1|c.1381G>T|p.Ala461Ser|1381/1833|1381/1833|461/610||WARNING_TRANSCRIPT_NO_START_CODON,T|upstream_gene_variant|MODIFIER|capsid|GENE_capsid|transcript|TRANSCRIPT_capsid|protein…	MODERATE	Non-synonymous	GT:PL	1/1:255,255,0
KP164568_BHI3734_H804698_2014_08_26_Human_Brazil	8588	.	T	3058	81.6992	C	685	18.3008	3743	72.0074	PASS	DP=3569;VDB=1;SGB=-0.693147;RPB=5.42656e-08;MQB=0.670574;MQSB=0.942382;BQB=3.64338e-44;MQ0F=0.000560381;AF1=0.5;AC1=1;DP4=1158,1576,222,382;MQ=42;FQ=75.0156;PV4=0.0120223,3.51694e-05,6.69488e-07,0;ANN=C|synonymous_variant|LOW|E2|GENE_E2|transcript|TRANSCRIPT_E2|protein_coding|1/1|c.46T>C|p.Leu16Leu|46/1269|46/1269|16/422||WARNING_TRANSCRIPT_NO_START_CODON,C|upstream_gene_variant|MODIFIER|6K|GENE_…	LOW	Synonymous	GT:PL	0/1:102,0,255
KP164568_BHI3734_H804698_2014_08_26_Human_Brazil	9075	.	G	2	0.316456	A	630	99.6835	632	221.999	PASS	DP=527;VDB=0;SGB=-0.693147;RPB=0.791841;MQB=0.966527;MQSB=0.681659;BQB=0.604603;MQ0F=0;AF1=1;AC1=2;DP4=0,2,287,191;MQ=42;FQ=-281.989;PV4=0.161169,1,0.438412,1;ANN=A|missense_variant|MODERATE|E2|GENE_E2|transcript|TRANSCRIPT_E2|protein_coding|1/1|c.533G>A|p.Arg178His|533/1269|533/1269|178/422||WARNING_TRANSCRIPT_NO_START_CODON,A|upstream_gene_variant|MODIFIER|6K|GENE_6K|transcript|TRANSCRIPT_6K|pr…	MODERATE	Non-synonymous	GT:PL	1/1:255,255,0
KP164568_BHI3734_H804698_2014_08_26_Human_Brazil	9645	.	T	2	0.108225	C	1846	99.8918	1848	221.999	PASS	DP=1679;VDB=2.1925e-34;SGB=-0.693147;MQSB=0.806265;MQ0F=0.00119119;AF1=1;AC1=2;DP4=0,0,1159,326;MQ=42;FQ=-281.989;ANN=C|missense_variant|MODERATE|E2|GENE_E2|transcript|TRANSCRIPT_E2|protein_coding|1/1|c.1103T>C|p.Val368Ala|1103/1269|1103/1269|368/422||WARNING_TRANSCRIPT_NO_START_CODON,C|upstream_gene_variant|MODIFIER|6K|GENE_6K|transcript|TRANSCRIPT_6K|protein_coding||c.-167T>C|||||167|WARNING_TR…	MODERATE	Non-synonymous	GT:PL	1/1:255,255,0
KP164568_BHI3734_H804698_2014_08_26_Human_Brazil	10273	.	C	4	0.0888691	T	4497	99.9111	4501	221.999	PASS	DP=3570;VDB=0.771316;SGB=-0.693147;RPB=0.867512;MQB=0.998205;MQSB=0.909082;BQB=0.190071;MQ0F=0;AF1=1;AC1=2;DP4=3,0,2989,312;MQ=42;FQ=-281.989;PV4=1,1,0.444461,1;ANN=T|synonymous_variant|LOW|E1|GENE_E1|transcript|TRANSCRIPT_E1|protein_coding|1/1|c.279C>T|p.Tyr93Tyr|279/1317|279/1317|93/438||WARNING_TRANSCRIPT_NO_START_CODON,T|downstream_gene_variant|MODIFIER|NS3|GENE_NS3|transcript|TRANSCRIPT_NS3|…	LOW	Synonymous	GT:PL	1/1:255,255,0
KP164568_BHI3734_H804698_2014_08_26_Human_Brazil	10600	.	T	401	47.5682	C	442	52.4318	843	225.009	PASS	DP=811;VDB=0.00383429;SGB=-0.693147;RPB=4.98749e-05;MQB=0.126277;MQSB=0.961901;BQB=0.0688063;MQ0F=0.00123305;AF1=0.5;AC1=1;DP4=101,241,252,135;MQ=42;FQ=225.007;PV4=4.01893e-22,0.430295,0.0495333,0.000494602;ANN=C|synonymous_variant|LOW|E1|GENE_E1|transcript|TRANSCRIPT_E1|protein_coding|1/1|c.606T>C|p.Asp202Asp|606/1317|606/1317|202/438||WARNING_TRANSCRIPT_NO_START_CODON,C|downstream_gene_variant|…	LOW	Synonymous	GT:PL	0/1:255,0,255
KP164568_BHI3734_H804698_2014_08_26_Human_Brazil	10813	.	A	6	0.244998	G	2443	99.755	2449	221.999	PASS	DP=1888;VDB=1.16728e-35;SGB=-0.693147;RPB=1;MQB=1;MQSB=0.181012;BQB=1;MQ0F=0;AF1=1;AC1=2;DP4=0,1,250,1474;MQ=42;FQ=-281.989;PV4=1,1,0.451561,0.306732;ANN=G|synonymous_variant|LOW|E1|GENE_E1|transcript|TRANSCRIPT_E1|protein_coding|1/1|c.819A>G|p.Val273Val|819/1317|819/1317|273/438||WARNING_TRANSCRIPT_NO_START_CODON,G|downstream_gene_variant|MODIFIER|NS4|GENE_NS4|transcript|TRANSCRIPT_NS4|protein_c…	LOW	Synonymous	GT:PL	1/1:255,255,0

## Sheet: 43P41
#CHROM	POS	ID	REF	Nº reads	BHI3734 reads support	ALT	Nº reads	PER160 reas support	Total reads	QUAL	FILTER	INFO	Impact	Nucleotide change	FORMAT	BHI3734_43P41.sorted.dupli.removed.bam
KP164568_BHI3734_H804698_2014_08_26_Human_Brazil	1852	.	C	0	0	T	683	100	683	221.999	PASS	DP=591;VDB=0.70158;SGB=-0.693147;MQSB=0.531887;MQ0F=0;AF1=1;AC1=2;DP4=0,0,463,81;MQ=42;FQ=-281.989;ANN=T|missense_variant|MODERATE|NS2|GENE_NS2|transcript|TRANSCRIPT_NS2|protein_coding|1/1|c.170C>T|p.Ala57Val|170/2394|170/2394|57/797||WARNING_TRANSCRIPT_NO_START_CODON,T|upstream_gene_variant|MODIFIER|NS3|GENE_NS3|transcript|TRANSCRIPT_NS3|protein_coding||c.-2225C>T|||||2225|WARNING_TRANSCRIPT_NO_…	MODERATE	Non-Synonymous	GT:PL	1/1:255,255,0
KP164568_BHI3734_H804698_2014_08_26_Human_Brazil	1913	.	C	0	0	T	691	100	691	221.999	PASS	DP=573;VDB=0.527568;SGB=-0.693147;MQSB=0.939089;MQ0F=0;AF1=1;AC1=2;DP4=0,0,403,103;MQ=42;FQ=-281.989;ANN=T|synonymous_variant|LOW|NS2|GENE_NS2|transcript|TRANSCRIPT_NS2|protein_coding|1/1|c.231C>T|p.Ile77Ile|231/2394|231/2394|77/797||WARNING_TRANSCRIPT_NO_START_CODON,T|upstream_gene_variant|MODIFIER|NS3|GENE_NS3|transcript|TRANSCRIPT_NS3|protein_coding||c.-2164C>T|||||2164|WARNING_TRANSCRIPT_NO_S…	LOW	Synonymous	GT:PL	1/1:255,255,0
KP164568_BHI3734_H804698_2014_08_26_Human_Brazil	2252	.	T	0	0	C	1285	100	1285	221.999	PASS	DP=979;VDB=9.7347e-10;SGB=-0.693147;MQSB=0.725307;MQ0F=0;AF1=1;AC1=2;DP4=0,0,403,510;MQ=42;FQ=-281.989;ANN=C|synonymous_variant|LOW|NS2|GENE_NS2|transcript|TRANSCRIPT_NS2|protein_coding|1/1|c.570T>C|p.Ser190Ser|570/2394|570/2394|190/797||WARNING_TRANSCRIPT_NO_START_CODON,C|upstream_gene_variant|MODIFIER|NS3|GENE_NS3|transcript|TRANSCRIPT_NS3|protein_coding||c.-1825T>C|||||1825|WARNING_TRANSCRIPT_…	LOW	Synonymous	GT:PL	1/1:255,255,0
KP164568_BHI3734_H804698_2014_08_26_Human_Brazil	4874	.	C	2342	77.2427	T	690	22.7573	3032	153.008	PASS	DP=2405;VDB=1;SGB=-0.693147;RPB=0.00474476;MQB=0.454147;MQSB=0.989369;BQB=0;MQ0F=0;AF1=0.5;AC1=1;DP4=1419,272,245,346;MQ=42;FQ=156.017;PV4=0,5.15326e-10,4.32943e-05,0;ANN=T|synonymous_variant|LOW|NS3|GENE_NS3|transcript|TRANSCRIPT_NS3|protein_coding|1/1|c.798C>T|p.Tyr266Tyr|798/1572|798/1572|266/523||WARNING_TRANSCRIPT_NO_START_CODON,T|upstream_gene_variant|MODIFIER|NS4|GENE_NS4|transcript|TRANSC…	LOW	Synonymous	GT:PL	0/1:183,0,255
KP164568_BHI3734_H804698_2014_08_26_Human_Brazil	5522	.	C	0	0	T	1164	100	1164	221.999	PASS	DP=835;VDB=1.68061e-06;SGB=-0.693147;MQSB=0.958785;MQ0F=0;AF1=1;AC1=2;DP4=0,0,127,673;MQ=42;FQ=-281.989;ANN=T|synonymous_variant|LOW|NS3|GENE_NS3|transcript|TRANSCRIPT_NS3|protein_coding|1/1|c.1446C>T|p.Phe482Phe|1446/1572|1446/1572|482/523||WARNING_TRANSCRIPT_NO_START_CODON,T|upstream_gene_variant|MODIFIER|NS4|GENE_NS4|transcript|TRANSCRIPT_NS4|protein_coding||c.-145C>T|||||145|WARNING_TRANSCRIP…	LOW	Synonymous	GT:PL	1/1:255,255,0
KP164568_BHI3734_H804698_2014_08_26_Human_Brazil	8588	.	T	2036	83.0681	C	415	16.9319	2451	26.0177	PASS	DP=2319;VDB=1;SGB=-0.693147;RPB=1.23246e-05;MQB=0.9765;MQSB=0.992232;BQB=3.24495e-31;MQ0F=0;AF1=0.499999;AC1=1;DP4=699,1130,167,194;MQ=42;FQ=29.0205;PV4=0.00468749,0.0473372,0.0374472,0;ANN=C|synonymous_variant|LOW|E2|GENE_E2|transcript|TRANSCRIPT_E2|protein_coding|1/1|c.46T>C|p.Leu16Leu|46/1269|46/1269|16/422||WARNING_TRANSCRIPT_NO_START_CODON,C|upstream_gene_variant|MODIFIER|6K|GENE_6K|transcri…	LOW	Synonymous	GT:PL	0/1:56,0,255
KP164568_BHI3734_H804698_2014_08_26_Human_Brazil	9075	.	G	5	0.465116	A	1070	99.5349	1075	221.999	PASS	DP=831;VDB=0;SGB=-0.693147;RPB=0.702925;MQB=0.998387;MQSB=0.991993;BQB=0.883608;MQ0F=0;AF1=1;AC1=2;DP4=1,2,643,147;MQ=42;FQ=-281.989;PV4=0.0922843,0.463955,0.451086,1;ANN=A|missense_variant|MODERATE|E2|GENE_E2|transcript|TRANSCRIPT_E2|protein_coding|1/1|c.533G>A|p.Arg178His|533/1269|533/1269|178/422||WARNING_TRANSCRIPT_NO_START_CODON,A|upstream_gene_variant|MODIFIER|6K|GENE_6K|transcript|TRANSCRI…	MODERATE	Non-Synonymous	GT:PL	1/1:255,255,0
KP164568_BHI3734_H804698_2014_08_26_Human_Brazil	9145	.	T	1029	74.4035	C	354	25.5965	1383	43.0073	PASS	DP=1191;VDB=0;SGB=-0.693147;RPB=0;MQB=0.999956;MQSB=0.995682;BQB=2.78197e-22;MQ0F=0;AF1=0.5;AC1=1;DP4=684,175,275,19;MQ=42;FQ=46.0153;PV4=4.49105e-09,2.86399e-05,1,0;ANN=C|synonymous_variant|LOW|E2|GENE_E2|transcript|TRANSCRIPT_E2|protein_coding|1/1|c.603T>C|p.Cys201Cys|603/1269|603/1269|201/422||WARNING_TRANSCRIPT_NO_START_CODON,C|upstream_gene_variant|MODIFIER|6K|GENE_6K|transcript|TRANSCRIPT_6…	LOW	Synonymous	GT:PL	0/1:73,0,255
KP164568_BHI3734_H804698_2014_08_26_Human_Brazil	9334	.	A	1156	81.5233	G	262	18.4767	1418	34.0087	PASS	DP=1268;VDB=1;SGB=-0.693147;RPB=0.0274847;MQB=0.948135;MQSB=0.993917;BQB=4.04512e-23;MQ0F=0.00157729;AF1=0.5;AC1=1;DP4=356,617,107,122;MQ=42;FQ=37.016;PV4=0.00520617,0.00475766,0.158205,1.56481e-39;ANN=G|synonymous_variant|LOW|E2|GENE_E2|transcript|TRANSCRIPT_E2|protein_coding|1/1|c.792A>G|p.Val264Val|792/1269|792/1269|264/422||WARNING_TRANSCRIPT_NO_START_CODON,G|upstream_gene_variant|MODIFIER|6K…	LOW	Synonymous	GT:PL	0/1:64,0,255
KP164568_BHI3734_H804698_2014_08_26_Human_Brazil	10336	.	C	0	0	T	1571	100	1571	221.999	PASS	DP=1291;VDB=2.40585e-31;SGB=-0.693147;MQSB=0.935107;MQ0F=0;AF1=1;AC1=2;DP4=0,0,1063,183;MQ=42;FQ=-281.989;ANN=T|synonymous_variant|LOW|E1|GENE_E1|transcript|TRANSCRIPT_E1|protein_coding|1/1|c.342C>T|p.Cys114Cys|342/1317|342/1317|114/438||WARNING_TRANSCRIPT_NO_START_CODON,T|downstream_gene_variant|MODIFIER|NS3|GENE_NS3|transcript|TRANSCRIPT_NS3|protein_coding||c.*4688C>T|||||4688|WARNING_TRANSCRIP…	LOW	Synonymous	GT:PL	1/1:255,255,0
KP164568_BHI3734_H804698_2014_08_26_Human_Brazil	10600	.	T	253	55.1198	C	206	44.8802	459	225.009	PASS	DP=426;VDB=0.000114904;SGB=-0.693147;RPB=6.13457e-06;MQB=0.569039;MQSB=0.931669;BQB=0.00879022;MQ0F=0;AF1=0.5;AC1=1;DP4=46,165,131,48;MQ=42;FQ=225.007;PV4=5.25127e-25,1,0.0165532,8.43321e-08;ANN=C|synonymous_variant|LOW|E1|GENE_E1|transcript|TRANSCRIPT_E1|protein_coding|1/1|c.606T>C|p.Asp202Asp|606/1317|606/1317|202/438||WARNING_TRANSCRIPT_NO_START_CODON,C|downstream_gene_variant|MODIFIER|NS3|GEN…			GT:PL	0/1:255,0,255

## Sheet: 89P87
#CHROM	POS	ID	REF	Nº reads	BHI3734 reads support	ALT	Nº reads	PER160 reas support	Total reads	QUAL	FILTER	INFO	Impact	Nucleotide change	FORMAT	BHI3734_89P87.sorted.dupli.removed.bam
KP164568_BHI3734_H804698_2014_08_26_Human_Brazil	2736	.	C	197	79.7571	G	50	20.2429	247	195.009	PASS	DP=247;VDB=0.4666;SGB=-0.693141;RPB=0.991033;MQB=0.625113;MQSB=0.819665;BQB=0.00118593;MQ0F=0.00809717;AF1=0.5;AC1=1;DP4=84,32,23,14;MQ=40;FQ=198.013;PV4=0.303088,6.86215e-05,1,0.0837928;ANN=G|missense_variant|MODERATE|NS2|GENE_NS2|transcript|TRANSCRIPT_NS2|protein_coding|1/1|c.1054C>G|p.Pro352Ala|1054/2394|1054/2394|352/797||WARNING_TRANSCRIPT_NO_START_CODON,G|upstream_gene_variant|MODIFIER|NS3|…	MODERATE	Non-synonymous	GT:PL	0/1:225,0,255
KP164568_BHI3734_H804698_2014_08_26_Human_Brazil	2802	.	T	359	29.8421	C	844	70.1579	1203	191.009	PASS	DP=1202;VDB=3.84909e-29;SGB=-0.693147;RPB=0.481972;MQB=5.84651e-25;MQSB=0.000690645;BQB=0.455319;MQ0F=0;AF1=0.5;AC1=1;DP4=276,25,669,0;MQ=39;FQ=176.931;PV4=9.66572e-14,1,4.60218e-22,0.48529;ANN=C|missense_variant|MODERATE|NS2|GENE_NS2|transcript|TRANSCRIPT_NS2|protein_coding|1/1|c.1120T>C|p.Tyr374His|1120/2394|1120/2394|374/797||WARNING_TRANSCRIPT_NO_START_CODON,C|upstream_gene_variant|MODIFIER|N…	MODERATE	Non-synonymous	GT:PL	0/1:221,0,204
KP164568_BHI3734_H804698_2014_08_26_Human_Brazil	2876	.	T	747	61.5321	C	467	38.4679	1214	225.009	PASS	DP=1214;VDB=5.30609e-19;SGB=-0.693147;RPB=0;MQB=0;MQSB=0.999935;BQB=0.115465;MQ0F=0;AF1=0.5;AC1=1;DP4=413,157,224,167;MQ=38;FQ=225.007;PV4=1.52945e-06,5.12527e-05,0,5.31093e-17;ANN=C|synonymous_variant|LOW|NS2|GENE_NS2|transcript|TRANSCRIPT_NS2|protein_coding|1/1|c.1194T>C|p.Asn398Asn|1194/2394|1194/2394|398/797||WARNING_TRANSCRIPT_NO_START_CODON,C|upstream_gene_variant|MODIFIER|NS3|GENE_NS3|tran…	LOW	Synonymous	GT:PL	0/1:255,0,255
KP164568_BHI3734_H804698_2014_08_26_Human_Brazil	2885	.	G	708	49.4759	A	723	50.5241	1431	225.009	PASS	DP=1431;VDB=7.00132e-07;SGB=-0.693147;RPB=1.84477e-40;MQB=0;MQSB=0.0343039;BQB=0.000711189;MQ0F=0;AF1=0.5;AC1=1;DP4=391,152,387,217;MQ=37;FQ=225.007;PV4=0.00438858,1.1054e-05,0,7.69667e-08;ANN=A|synonymous_variant|LOW|NS2|GENE_NS2|transcript|TRANSCRIPT_NS2|protein_coding|1/1|c.1203G>A|p.Pro401Pro|1203/2394|1203/2394|401/797||WARNING_TRANSCRIPT_NO_START_CODON,A|upstream_gene_variant|MODIFIER|NS3|G…	LOW	Synonymous	GT:PL	0/1:255,0,255
KP164568_BHI3734_H804698_2014_08_26_Human_Brazil	2900	.	G	862	41.7838	A	1201	58.2162	2063	225.009	PASS	DP=2054;VDB=0.00229717;SGB=-0.693147;RPB=9.29391e-28;MQB=0;MQSB=3.25276e-06;BQB=0.00285354;MQ0F=0;AF1=0.5;AC1=1;DP4=446,184,670,262;MQ=36;FQ=225.007;PV4=0.648114,7.38784e-05,0,0.436409;ANN=A|synonymous_variant|LOW|NS2|GENE_NS2|transcript|TRANSCRIPT_NS2|protein_coding|1/1|c.1218G>A|p.Thr406Thr|1218/2394|1218/2394|406/797||WARNING_TRANSCRIPT_NO_START_CODON,A|upstream_gene_variant|MODIFIER|NS3|GENE_…	LOW	Synonymous	GT:PL	0/1:255,0,255
KP164568_BHI3734_H804698_2014_08_26_Human_Brazil	2927	.	A	876	37.484	G	1461	62.516	2337	225.009	PASS	DP=2326;VDB=0.00172406;SGB=-0.693147;RPB=0.979767;MQB=0;MQSB=1.15267e-24;BQB=0.997508;MQ0F=0;AF1=0.5;AC1=1;DP4=442,200,803,283;MQ=35;FQ=225.007;PV4=0.0230899,0.31345,0,1;ANN=G|synonymous_variant|LOW|NS2|GENE_NS2|transcript|TRANSCRIPT_NS2|protein_coding|1/1|c.1245A>G|p.Thr415Thr|1245/2394|1245/2394|415/797||WARNING_TRANSCRIPT_NO_START_CODON,G|upstream_gene_variant|MODIFIER|NS3|GENE_NS3|transcript|…	LOW	Synonymous	GT:PL	0/1:255,0,255
KP164568_BHI3734_H804698_2014_08_26_Human_Brazil	2960	.	T	826	34.6767	C	1556	65.3233	2382	225.009	PASS	DP=2361;VDB=0.999999;SGB=-0.693147;RPB=0.897425;MQB=0;MQSB=3.94529e-21;BQB=0.625739;MQ0F=0;AF1=0.5;AC1=1;DP4=408,200,764,395;MQ=34;FQ=225.007;PV4=0.633703,1,0,1;ANN=C|synonymous_variant|LOW|NS2|GENE_NS2|transcript|TRANSCRIPT_NS2|protein_coding|1/1|c.1278T>C|p.Leu426Leu|1278/2394|1278/2394|426/797||WARNING_TRANSCRIPT_NO_START_CODON,C|upstream_gene_variant|MODIFIER|NS3|GENE_NS3|transcript|TRANSCRIP…	LOW	Synonymous	GT:PL	0/1:255,0,255
KP164568_BHI3734_H804698_2014_08_26_Human_Brazil	2963	.	C	811	34.3063	T	1553	65.6937	2364	225.009	PASS	DP=2343;VDB=1;SGB=-0.693147;RPB=0.966906;MQB=0;MQSB=1.42483e-24;BQB=0.290736;MQ0F=0;AF1=0.5;AC1=1;DP4=378,229,748,407;MQ=35;FQ=225.007;PV4=0.321388,1,0,1;ANN=T|synonymous_variant|LOW|NS2|GENE_NS2|transcript|TRANSCRIPT_NS2|protein_coding|1/1|c.1281C>T|p.Ser427Ser|1281/2394|1281/2394|427/797||WARNING_TRANSCRIPT_NO_START_CODON,T|upstream_gene_variant|MODIFIER|NS3|GENE_NS3|transcript|TRANSCRIPT_NS3|p…	LOW	Synonymous	GT:PL	0/1:255,0,255
KP164568_BHI3734_H804698_2014_08_26_Human_Brazil	3014	.	A	353	34.439	G	672	65.561	1025	225.009	PASS	DP=1011;VDB=0;SGB=-0.693147;RPB=0.00612225;MQB=0;MQSB=7.67408e-12;BQB=0.291435;MQ0F=0;AF1=0.5;AC1=1;DP4=159,130,322,244;MQ=34;FQ=225.007;PV4=0.610623,1,0,0.00239026;ANN=G|synonymous_variant|LOW|NS2|GENE_NS2|transcript|TRANSCRIPT_NS2|protein_coding|1/1|c.1332A>G|p.Lys444Lys|1332/2394|1332/2394|444/797||WARNING_TRANSCRIPT_NO_START_CODON,G|upstream_gene_variant|MODIFIER|NS3|GENE_NS3|transcript|TRANS…	LOW	Synonymous	GT:PL	0/1:255,0,255
KP164568_BHI3734_H804698_2014_08_26_Human_Brazil	3023	.	C	288	41.0842	T	413	58.9158	701	225.009	PASS	DP=689;VDB=0;SGB=-0.693147;RPB=3.5103e-06;MQB=3.78351e-44;MQSB=0.000390711;BQB=0.392477;MQ0F=0;AF1=0.5;AC1=1;DP4=124,109,165,191;MQ=34;FQ=225.007;PV4=0.109738,0.0536862,1.4013e-45,2.44668e-07;ANN=T|synonymous_variant|LOW|NS2|GENE_NS2|transcript|TRANSCRIPT_NS2|protein_coding|1/1|c.1341C>T|p.Ile447Ile|1341/2394|1341/2394|447/797||WARNING_TRANSCRIPT_NO_START_CODON,T|upstream_gene_variant|MODIFIER|NS…	LOW	Synonymous	GT:PL	0/1:255,0,255
KP164568_BHI3734_H804698_2014_08_26_Human_Brazil	3044	.	T	436	47.8595	C	475	52.1405	911	225.009	PASS	DP=906;VDB=0;SGB=-0.693147;RPB=0.551028;MQB=0;MQSB=0.22689;BQB=0.974816;MQ0F=0.00110375;AF1=0.5;AC1=1;DP4=123,255,106,316;MQ=35;FQ=225.007;PV4=0.0230614,0.285009,0,0.0616974;ANN=C|synonymous_variant|LOW|NS2|GENE_NS2|transcript|TRANSCRIPT_NS2|protein_coding|1/1|c.1362T>C|p.His454His|1362/2394|1362/2394|454/797||WARNING_TRANSCRIPT_NO_START_CODON,C|upstream_gene_variant|MODIFIER|NS3|GENE_NS3|transcr…	LOW	Synonymous	GT:PL	0/1:255,0,255
KP164568_BHI3734_H804698_2014_08_26_Human_Brazil	3050	.	A	586	50.7799	G	568	49.2201	1154	225.009	PASS	DP=1146;VDB=0;SGB=-0.693147;RPB=0.899394;MQB=0;MQSB=0.563853;BQB=0.918894;MQ0F=0.0008726;AF1=0.5;AC1=1;DP4=199,290,142,343;MQ=35;FQ=225.007;PV4=0.000216535,0.221261,0,0.277407;ANN=G|synonymous_variant|LOW|NS2|GENE_NS2|transcript|TRANSCRIPT_NS2|protein_coding|1/1|c.1368A>G|p.Ser456Ser|1368/2394|1368/2394|456/797||WARNING_TRANSCRIPT_NO_START_CODON,G|upstream_gene_variant|MODIFIER|NS3|GENE_NS3|trans…	LOW	Synonymous	GT:PL	0/1:255,0,255
KP164568_BHI3734_H804698_2014_08_26_Human_Brazil	3078	.	A	883	48.3042	G	945	51.6958	1828	225.009	PASS	DP=1819;VDB=0.948109;SGB=-0.693147;RPB=0.172794;MQB=0;MQSB=0.000439537;BQB=0.0925926;MQ0F=0.00109951;AF1=0.5;AC1=1;DP4=292,374,164,618;MQ=33;FQ=225.007;PV4=1.07217e-20,3.42692e-06,0,2.88688e-06;ANN=G|missense_variant|MODERATE|NS2|GENE_NS2|transcript|TRANSCRIPT_NS2|protein_coding|1/1|c.1396A>G|p.Met466Val|1396/2394|1396/2394|466/797||WARNING_TRANSCRIPT_NO_START_CODON,G|upstream_gene_variant|MODIFI…	MODERATE	Non-synonymous	GT:PL	0/1:255,0,255
KP164568_BHI3734_H804698_2014_08_26_Human_Brazil	3089	.	T	843	51.7178	C	787	48.2822	1630	209.009	PASS	DP=1623;VDB=0.0445604;SGB=-0.693147;RPB=0.0252263;MQB=0;MQSB=5.49992e-07;BQB=0.0293021;MQ0F=0.00123229;AF1=0.5;AC1=1;DP4=324,286,150,482;MQ=33;FQ=211.91;PV4=7.73902e-27,1.23405e-06,0,1;ANN=C|synonymous_variant|LOW|NS2|GENE_NS2|transcript|TRANSCRIPT_NS2|protein_coding|1/1|c.1407T>C|p.Asp469Asp|1407/2394|1407/2394|469/797||WARNING_TRANSCRIPT_NO_START_CODON,C|upstream_gene_variant|MODIFIER|NS3|GENE_…	LOW	Synonymous	GT:PL	0/1:239,0,255
KP164568_BHI3734_H804698_2014_08_26_Human_Brazil	3092	.	A	794	52.5828	G	716	47.4172	1510	176.009	PASS	DP=1503;VDB=5.39659e-06;SGB=-0.693147;RPB=4.18239e-06;MQB=0;MQSB=2.32245e-06;BQB=0.211967;MQ0F=0;AF1=0.5;AC1=1;DP4=311,264,140,432;MQ=33;FQ=179.017;PV4=6.27164e-25,1.3117e-05,0,1;ANN=G|synonymous_variant|LOW|NS2|GENE_NS2|transcript|TRANSCRIPT_NS2|protein_coding|1/1|c.1410A>G|p.Thr470Thr|1410/2394|1410/2394|470/797||WARNING_TRANSCRIPT_NO_START_CODON,G|upstream_gene_variant|MODIFIER|NS3|GENE_NS3|tr…	LOW	Synonymous	GT:PL	0/1:206,0,255
KP164568_BHI3734_H804698_2014_08_26_Human_Brazil	3110	.	T	711	54.441	C	595	45.559	1306	225.009	PASS	DP=1299;VDB=6.6313e-19;SGB=-0.693147;RPB=4.17194e-16;MQB=0;MQSB=7.41771e-10;BQB=0.210228;MQ0F=0.00153965;AF1=0.5;AC1=1;DP4=276,259,121,351;MQ=33;FQ=225.007;PV4=2.79399e-17,0.0993305,0,1;ANN=C|synonymous_variant|LOW|NS2|GENE_NS2|transcript|TRANSCRIPT_NS2|protein_coding|1/1|c.1428T>C|p.Asn476Asn|1428/2394|1428/2394|476/797||WARNING_TRANSCRIPT_NO_START_CODON,C|upstream_gene_variant|MODIFIER|NS3|GENE…	LOW	Synonymous	GT:PL	0/1:255,0,255
KP164568_BHI3734_H804698_2014_08_26_Human_Brazil	3116	.	T	500	46.4684	C	576	53.5316	1076	225.009	PASS	DP=1071;VDB=8.40611e-28;SGB=-0.693147;RPB=9.44514e-06;MQB=0;MQSB=2.20047e-08;BQB=0.00225038;MQ0F=0.00186741;AF1=0.5;AC1=1;DP4=195,198,117,341;MQ=32;FQ=225.007;PV4=4.15852e-13,1,0,1;ANN=C|synonymous_variant|LOW|NS2|GENE_NS2|transcript|TRANSCRIPT_NS2|protein_coding|1/1|c.1434T>C|p.Cys478Cys|1434/2394|1434/2394|478/797||WARNING_TRANSCRIPT_NO_START_CODON,C|upstream_gene_variant|MODIFIER|NS3|GENE_NS3|…	LOW	Synonymous	GT:PL	0/1:255,0,255
KP164568_BHI3734_H804698_2014_08_26_Human_Brazil	3819	.	T	11	5.72917	C,A	181	94.2708	192	204.999	PASS	DP=220;VDB=0;SGB=-0.693147;RPB=0.00525894;MQB=0.0314107;BQB=0.384601;MQ0F=0.00909091;AF1=1;AC1=2;DP4=7,0,167,0;MQ=40;FQ=-281.989;PV4=1,0.0262835,1,0.138095;ANN=A|missense_variant|MODERATE|NS2|GENE_NS2|transcript|TRANSCRIPT_NS2|protein_coding|1/1|c.2137T>A|p.Leu713Met|2137/2394|2137/2394|713/797||WARNING_TRANSCRIPT_NO_START_CODON,C|synonymous_variant|LOW|NS2|GENE_NS2|transcript|TRANSCRIPT_NS2|prot…	MODERATE	Non-synonymous	GT:PL	1/1:238,255,0,149,126,176
KP164568_BHI3734_H804698_2014_08_26_Human_Brazil	5204	.	A	1679	50.6639	C	1635	49.3361	3314	225.009	PASS	DP=3296;VDB=0.996682;SGB=-0.693147;RPB=1.59702e-35;MQB=0.779079;MQSB=0.806565;BQB=9.79165e-05;MQ0F=0.000606796;AF1=0.5;AC1=1;DP4=672,629,876,414;MQ=42;FQ=225.007;PV4=3.35238e-17,0.000736041,0.00252994,0.0118567;ANN=C|synonymous_variant|LOW|NS3|GENE_NS3|transcript|TRANSCRIPT_NS3|protein_coding|1/1|c.1128A>C|p.Thr376Thr|1128/1572|1128/1572|376/523||WARNING_TRANSCRIPT_NO_START_CODON,C|upstream_gene_…	LOW	Synonymous	GT:PL	0/1:255,0,255
KP164568_BHI3734_H804698_2014_08_26_Human_Brazil	5321	.	C	951	34.7207	T	1788	65.2793	2739	225.009	PASS	DP=2722;VDB=0.991274;SGB=-0.693147;RPB=9.18411e-08;MQB=0.890937;MQSB=0.758999;BQB=0.0468365;MQ0F=0;AF1=0.5;AC1=1;DP4=246,473,376,1043;MQ=42;FQ=204.996;PV4=0.000233313,0.00724187,0.211455,0.0453798;ANN=T|synonymous_variant|LOW|NS3|GENE_NS3|transcript|TRANSCRIPT_NS3|protein_coding|1/1|c.1245C>T|p.Asp415Asp|1245/1572|1245/1572|415/523||WARNING_TRANSCRIPT_NO_START_CODON,T|upstream_gene_variant|MODIFI…	LOW	Synonymous	GT:PL	0/1:255,0,232
KP164568_BHI3734_H804698_2014_08_26_Human_Brazil	5861		G	617	76.7413	A	187	23.2587	804				LOW	Synonymous
KP164568_BHI3734_H804698_2014_08_26_Human_Brazil	5864		G	585	75.8755	A	186	24.1245	771				LOW	Synonymous
KP164568_BHI3734_H804698_2014_08_26_Human_Brazil	5873		A	521	72.5627	G	197	27.4373	718				LOW	Synonymous
KP164568_BHI3734_H804698_2014_08_26_Human_Brazil	5879		C	472	71.407	T	189	28.593	661				LOW	Synonymous
KP164568_BHI3734_H804698_2014_08_26_Human_Brazil	5954		T	2	0.729927	G	272	99.2701	274				LOW	Synonymous
KP164568_BHI3734_H804698_2014_08_26_Human_Brazil	5960	.	C	2	0.515464	T	386	99.4845	388	28.0035	PASS	DP=385;VDB=1.70985e-26;SGB=-0.693147;RPB=0;MQB=0;MQSB=0.831821;BQB=0.760383;MQ0F=0.594805;AF1=1;AC1=2;DP4=2,0,275,38;MQ=7;FQ=-281.989;PV4=1,1,1.57095e-24,0.161872;ANN=T|synonymous_variant|LOW|NS4|GENE_NS4|transcript|TRANSCRIPT_NS4|protein_coding|1/1|c.294C>T|p.Tyr98Tyr|294/1833|294/1833|98/610||WARNING_TRANSCRIPT_NO_START_CODON,T|upstream_gene_variant|MODIFIER|capsid|GENE_capsid|transcript|TRANSC…	LOW	Synonymous	GT:PL	1/1:61,255,0
KP164568_BHI3734_H804698_2014_08_26_Human_Brazil	5967	.	A	2	0.342466	G	582	99.6575	584	68.9971	PASS	DP=581;VDB=1.9103e-14;SGB=-0.693147;RPB=0.00218341;MQB=0.00218341;MQSB=0.0652526;BQB=0.962882;MQ0F=0.457831;AF1=1;AC1=2;DP4=2,0,413,45;MQ=9;FQ=-281.989;PV4=1,1,4.71162e-13,0.332792;ANN=G|missense_variant|MODERATE|NS4|GENE_NS4|transcript|TRANSCRIPT_NS4|protein_coding|1/1|c.301A>G|p.Thr101Ala|301/1833|301/1833|101/610||WARNING_TRANSCRIPT_NO_START_CODON,G|upstream_gene_variant|MODIFIER|capsid|GENE_c…	MODERATE	Non-synonymous	GT:PL	1/1:102,255,0
KP164568_BHI3734_H804698_2014_08_26_Human_Brazil	5968	.	C	2	0.339559	T	587	99.6604	589	64.997	PASS	DP=587;VDB=2.12764e-14;SGB=-0.693147;RPB=0.00217865;MQB=0.00217865;MQSB=0.0601331;BQB=0.995643;MQ0F=0.454855;AF1=1;AC1=2;DP4=2,0,414,45;MQ=9;FQ=-281.989;PV4=1,1,4.5382e-13,0.415852;ANN=T|missense_variant|MODERATE|NS4|GENE_NS4|transcript|TRANSCRIPT_NS4|protein_coding|1/1|c.302C>T|p.Thr101Ile|302/1833|302/1833|101/610||WARNING_TRANSCRIPT_NO_START_CODON,T|upstream_gene_variant|MODIFIER|capsid|GENE_c…	MODERATE	Non-synonymous	GT:PL	1/1:98,255,0
KP164568_BHI3734_H804698_2014_08_26_Human_Brazil	5972	.	T	2	0.286944	C	695	99.7131	697	108.998	PASS	DP=694;VDB=3.81871e-11;SGB=-0.693147;RPB=0.00192678;MQB=0.00192678;MQSB=0.600389;BQB=0.493256;MQ0F=0.389049;AF1=1;AC1=2;DP4=2,0,458,61;MQ=11;FQ=-281.989;PV4=1,1,1.49698e-08,1;ANN=C|synonymous_variant|LOW|NS4|GENE_NS4|transcript|TRANSCRIPT_NS4|protein_coding|1/1|c.306T>C|p.Tyr102Tyr|306/1833|306/1833|102/610||WARNING_TRANSCRIPT_NO_START_CODON,C|upstream_gene_variant|MODIFIER|capsid|GENE_capsid|tra…	LOW	Synonymous	GT:PL	1/1:142,255,0
KP164568_BHI3734_H804698_2014_08_26_Human_Brazil	6009	.	C	2	0.200401	T	996	99.7996	998	221.999	PASS	DP=994;VDB=3.22843e-07;SGB=-0.693147;RPB=0.521407;MQB=0.106269;MQSB=3.54137e-10;BQB=0.37844;MQ0F=0.206237;AF1=1;AC1=2;DP4=2,0,519,135;MQ=16;FQ=-281.989;PV4=1,1,0.00412435,0.2463;ANN=T|synonymous_variant|LOW|NS4|GENE_NS4|transcript|TRANSCRIPT_NS4|protein_coding|1/1|c.343C>T|p.Leu115Leu|343/1833|343/1833|115/610||WARNING_TRANSCRIPT_NO_START_CODON,T|upstream_gene_variant|MODIFIER|capsid|GENE_capsid|…	LOW	Synonymous	GT:PL	1/1:255,255,0
KP164568_BHI3734_H804698_2014_08_26_Human_Brazil	6017	.	C	3	0.315457	T	948	99.6845	951	221.999	PASS	DP=953;VDB=2.5274e-07;SGB=-0.693147;RPB=0.927432;MQB=0.257576;MQSB=1.33911e-18;BQB=0.148325;MQ0F=0.160546;AF1=1;AC1=2;DP4=2,0,471,156;MQ=17;FQ=-281.989;PV4=1,1,0.00542372,0.130853;ANN=T|synonymous_variant|LOW|NS4|GENE_NS4|transcript|TRANSCRIPT_NS4|protein_coding|1/1|c.351C>T|p.Asn117Asn|351/1833|351/1833|117/610||WARNING_TRANSCRIPT_NO_START_CODON,T|upstream_gene_variant|MODIFIER|capsid|GENE_capsi…	LOW	Synonymous	GT:PL	1/1:255,255,0
KP164568_BHI3734_H804698_2014_08_26_Human_Brazil	6041	.	C	48	6.34082	T	709	93.6592	757	221.999	PASS	DP=744;VDB=0.620855;SGB=-0.693147;RPB=8.312e-14;MQB=0.991383;MQSB=7.46052e-14;BQB=0.0336269;MQ0F=0.0927419;AF1=1;AC1=2;DP4=29,3,279,247;MQ=19;FQ=-281.989;PV4=1.28143e-05,1,0.121328,1;ANN=T|synonymous_variant|LOW|NS4|GENE_NS4|transcript|TRANSCRIPT_NS4|protein_coding|1/1|c.375C>T|p.Cys125Cys|375/1833|375/1833|125/610||WARNING_TRANSCRIPT_NO_START_CODON,T|upstream_gene_variant|MODIFIER|capsid|GENE_ca…	LOW	Synonymous	GT:PL	1/1:255,255,0
KP164568_BHI3734_H804698_2014_08_26_Human_Brazil	6051	.	C	278	39.4886	T	426	60.5114	704	100.008	PASS	DP=690;VDB=3.10005e-06;SGB=-0.693147;RPB=1.12177e-39;MQB=5.91607e-30;MQSB=5.8042e-17;BQB=4.42889e-09;MQ0F=0.104348;AF1=0.5;AC1=1;DP4=147,22,150,202;MQ=23;FQ=103.016;PV4=1.7333e-23,1.27626e-17,0,1;ANN=T|synonymous_variant|LOW|NS4|GENE_NS4|transcript|TRANSCRIPT_NS4|protein_coding|1/1|c.385C>T|p.Leu129Leu|385/1833|385/1833|129/610||WARNING_TRANSCRIPT_NO_START_CODON,T|upstream_gene_variant|MODIFIER|c…	LOW	Synonymous	GT:PL	0/1:130,0,201
KP164568_BHI3734_H804698_2014_08_26_Human_Brazil	6065	.	T	414	57.9021	C	301	42.0979	715	162.009	PASS	DP=700;VDB=2.47087e-11;SGB=-0.693147;RPB=3.45779e-40;MQB=1.42333e-40;MQSB=1.54064e-22;BQB=1.35237e-18;MQ0F=0.0914286;AF1=0.5;AC1=1;DP4=202,41,96,164;MQ=28;FQ=165.017;PV4=5.40598e-27,1.09378e-32,0,2.92356e-06;ANN=C|synonymous_variant|LOW|NS4|GENE_NS4|transcript|TRANSCRIPT_NS4|protein_coding|1/1|c.399T>C|p.Tyr133Tyr|399/1833|399/1833|133/610||WARNING_TRANSCRIPT_NO_START_CODON,C|upstream_gene_varian…	LOW	Synonymous	GT:PL	0/1:192,0,255
KP164568_BHI3734_H804698_2014_08_26_Human_Brazil	6074	.	C	518	66.1558	T	265	33.8442	783	171.009	PASS	DP=767;VDB=1.19034e-11;SGB=-0.693147;RPB=6.40393e-43;MQB=2.8026e-45;MQSB=1.3762e-26;BQB=2.75389e-25;MQ0F=0.0782269;AF1=0.5;AC1=1;DP4=251,40,85,138;MQ=30;FQ=174.017;PV4=1.17346e-30,2.31116e-41,0,6.60005e-30;ANN=T|synonymous_variant|LOW|NS4|GENE_NS4|transcript|TRANSCRIPT_NS4|protein_coding|1/1|c.408C>T|p.Val136Val|408/1833|408/1833|136/610||WARNING_TRANSCRIPT_NO_START_CODON,T|upstream_gene_variant|…	LOW	Synonymous	GT:PL	0/1:201,0,255
KP164568_BHI3734_H804698_2014_08_26_Human_Brazil	6111	.	T	597	59.9398	C	399	40.0602	996	220.009	PASS	DP=987;VDB=9.5867e-41;SGB=-0.693147;RPB=0;MQB=0;MQSB=0;BQB=3.6015e-18;MQ0F=0.0526849;AF1=0.5;AC1=1;DP4=260,68,103,193;MQ=32;FQ=221.824;PV4=6.7026e-30,7.8219e-30,0,3.30457e-23;ANN=C|synonymous_variant|LOW|NS4|GENE_NS4|transcript|TRANSCRIPT_NS4|protein_coding|1/1|c.445T>C|p.Leu149Leu|445/1833|445/1833|149/610||WARNING_TRANSCRIPT_NO_START_CODON,C|upstream_gene_variant|MODIFIER|capsid|GENE_capsid|tra…	LOW	Synonymous	GT:PL	0/1:250,0,255
KP164568_BHI3734_H804698_2014_08_26_Human_Brazil	6141	.	C	243	41.0473	T	349	58.9527	592	185.009	PASS	DP=591;VDB=1.198e-37;SGB=-0.693147;RPB=2.87618e-06;MQB=0;MQSB=4.87817e-20;BQB=1.74824e-05;MQ0F=0.0829103;AF1=0.5;AC1=1;DP4=91,62,81,186;MQ=28;FQ=188.017;PV4=6.32037e-09,1.24671e-08,0,1;ANN=T|synonymous_variant|LOW|NS4|GENE_NS4|transcript|TRANSCRIPT_NS4|protein_coding|1/1|c.475C>T|p.Leu159Leu|475/1833|475/1833|159/610||WARNING_TRANSCRIPT_NO_START_CODON,T|upstream_gene_variant|MODIFIER|capsid|GENE_…	LOW	Synonymous	GT:PL	0/1:215,0,255
KP164568_BHI3734_H804698_2014_08_26_Human_Brazil	6146	.	T	213	42.0949	C	293	57.9051	506	137.008	PASS	DP=505;VDB=5.90017e-41;SGB=-0.693147;RPB=1.31758e-05;MQB=0;MQSB=1.53431e-13;BQB=6.01908e-05;MQ0F=0.0851485;AF1=0.5;AC1=1;DP4=78,58,63,165;MQ=28;FQ=140.016;PV4=2.26745e-08,8.04801e-07,0,1;ANN=C|synonymous_variant|LOW|NS4|GENE_NS4|transcript|TRANSCRIPT_NS4|protein_coding|1/1|c.480T>C|p.Asp160Asp|480/1833|480/1833|160/610||WARNING_TRANSCRIPT_NO_START_CODON,C|upstream_gene_variant|MODIFIER|capsid|GEN…	LOW	Synonymous	GT:PL	0/1:167,0,255
KP164568_BHI3734_H804698_2014_08_26_Human_Brazil	6370		A	709	81.1213	G	165	18.8787	874			Gln -> Arg	MODERATE	Non-synonymous
KP164568_BHI3734_H804698_2014_08_26_Human_Brazil	6404		T	877	87.525	C	125	12.475	1002				LOW	Synonymous
KP164568_BHI3734_H804698_2014_08_26_Human_Brazil	6413		A	784	88.3878	G	103	11.6122	887				LOW	Synonymous
KP164568_BHI3734_H804698_2014_08_26_Human_Brazil	6423		T	782	82.839	C	162	17.161	944				LOW	Synonymous
KP164568_BHI3734_H804698_2014_08_26_Human_Brazil	6437		T	936	79.6596	C	239	20.3404	1175				LOW	Synonymous
KP164568_BHI3734_H804698_2014_08_26_Human_Brazil	6444		C	893	79.0265	T	237	20.9735	1130				LOW	Synonymous
KP164568_BHI3734_H804698_2014_08_26_Human_Brazil	6449		A	898	80.5381	G	217	19.4619	1115				LOW	Synonymous
KP164568_BHI3734_H804698_2014_08_26_Human_Brazil	6468		C	1072	76.0284	T	338	23.9716	1410				LOW	Synonymous
KP164568_BHI3734_H804698_2014_08_26_Human_Brazil	6470		A	1085	76.1404	G	340	23.8596	1425				LOW	Synonymous
KP164568_BHI3734_H804698_2014_08_26_Human_Brazil	6471		T	1084	75.9636	C	343	24.0364	1427			Phe -> Leu	MODERATE	Non-synonymous
KP164568_BHI3734_H804698_2014_08_26_Human_Brazil	6478		A	934	78.0936	G	262	21.9064	1196			Lys -> Arg	MODERATE	Non-synonymous
KP164568_BHI3734_H804698_2014_08_26_Human_Brazil	6485		C	1012	79.6223	T	259	20.3777	1271				LOW	Synonymous
KP164568_BHI3734_H804698_2014_08_26_Human_Brazil	6497		A	985	78.5486	G	269	21.4514	1254				LOW	Synonymous
KP164568_BHI3734_H804698_2014_08_26_Human_Brazil	6506	.	A	1039	72.3538	T	397	27.6462	1436	143.008	PASS	DP=1432;VDB=0.998816;SGB=-0.693147;RPB=0.000908175;MQB=0;MQSB=3.09523e-06;BQB=0.0921273;MQ0F=0.0467877;AF1=0.5;AC1=1;DP4=425,359,197,77;MQ=38;FQ=146.016;PV4=2.54138e-07,1,0,0.192391;ANN=T|missense_variant|MODERATE|NS4|GENE_NS4|transcript|TRANSCRIPT_NS4|protein_coding|1/1|c.840A>T|p.Glu280Asp|840/1833|840/1833|280/610||WARNING_TRANSCRIPT_NO_START_CODON,T|upstream_gene_variant|MODIFIER|capsid|GENE_…	MODERATE	Non-synonymous	GT:PL	0/1:173,0,255
KP164568_BHI3734_H804698_2014_08_26_Human_Brazil	6554	.	G	852	75.3316	A	279	24.6684	1131	24.0241	PASS	DP=1127;VDB=6.38147e-16;SGB=-0.693147;RPB=0.76327;MQB=0;MQSB=0.9794;BQB=0.148839;MQ0F=0.00177462;AF1=0.499999;AC1=1;DP4=375,264,133,67;MQ=39;FQ=27.0236;PV4=0.0564285,1,0,0.183896;ANN=A|synonymous_variant|LOW|NS4|GENE_NS4|transcript|TRANSCRIPT_NS4|protein_coding|1/1|c.888G>A|p.Val296Val|888/1833|888/1833|296/610||WARNING_TRANSCRIPT_NO_START_CODON,A|upstream_gene_variant|MODIFIER|capsid|GENE_capsid…	LOW	Synonymous	GT:PL	0/1:54,0,255
KP164568_BHI3734_H804698_2014_08_26_Human_Brazil	6563	.	T	679	72.8541	C	253	27.1459	932	86.0076	PASS	DP=930;VDB=4.48576e-21;SGB=-0.693147;RPB=0.57934;MQB=0;MQSB=0.999377;BQB=0.0154106;MQ0F=0.00107527;AF1=0.5;AC1=1;DP4=312,213,115,70;MQ=39;FQ=89.0158;PV4=0.541695,1,0,0.167623;ANN=C|synonymous_variant|LOW|NS4|GENE_NS4|transcript|TRANSCRIPT_NS4|protein_coding|1/1|c.897T>C|p.Gly299Gly|897/1833|897/1833|299/610||WARNING_TRANSCRIPT_NO_START_CODON,C|upstream_gene_variant|MODIFIER|capsid|GENE_capsid|tra…	LOW	Synonymous	GT:PL	0/1:116,0,255
KP164568_BHI3734_H804698_2014_08_26_Human_Brazil	6572	.	C	544	71.0183	T	222	28.9817	766	139.008	PASS	DP=763;VDB=1.49449e-27;SGB=-0.693147;RPB=5.87815e-05;MQB=1.02899e-38;MQSB=0.905275;BQB=0.201767;MQ0F=0.00131062;AF1=0.5;AC1=1;DP4=271,147,91,79;MQ=38;FQ=142.016;PV4=0.0116756,0.408951,0,1.8391e-06;ANN=T|synonymous_variant|LOW|NS4|GENE_NS4|transcript|TRANSCRIPT_NS4|protein_coding|1/1|c.906C>T|p.His302His|906/1833|906/1833|302/610||WARNING_TRANSCRIPT_NO_START_CODON,T|upstream_gene_variant|MODIFIER|…	LOW	Synonymous	GT:PL	0/1:169,0,255
KP164568_BHI3734_H804698_2014_08_26_Human_Brazil	7501	.	A	2689	62.4768	G	1615	37.5232	4304	225.009	PASS	DP=4289;VDB=0.999997;SGB=-0.693147;RPB=0.630831;MQB=9.67784e-11;MQSB=0.00266769;BQB=0.606879;MQ0F=0;AF1=0.5;AC1=1;DP4=1267,683,789,351;MQ=42;FQ=225.007;PV4=0.0160094,1,1.27501e-20,8.17535e-05;ANN=G|upstream_gene_variant|MODIFIER|capsid|GENE_capsid|transcript|TRANSCRIPT_capsid|protein_coding||c.-67A>G|||||67|WARNING_TRANSCRIPT_NO_STOP_CODON,G|upstream_gene_variant|MODIFIER|E3|GENE_E3|transcript|TR…	LOW	Synonymous	GT:PL	0/1:255,0,255
KP164568_BHI3734_H804698_2014_08_26_Human_Brazil	7553	.	T	365	8.50816	C	3925	91.4918	4290	221.999	PASS	DP=4275;VDB=0.000623772;SGB=-0.693147;RPB=0.997541;MQB=0.0539912;MQSB=1.97968e-18;BQB=0.997141;MQ0F=0.000233918;AF1=1;AC1=2;DP4=133,119,1404,1333;MQ=42;FQ=-252.989;PV4=0.69283,0.354513,0.0135419,1;ANN=C|upstream_gene_variant|MODIFIER|capsid|GENE_capsid|transcript|TRANSCRIPT_capsid|protein_coding||c.-15T>C|||||15|WARNING_TRANSCRIPT_NO_STOP_CODON,C|upstream_gene_variant|MODIFIER|E3|GENE_E3|transcri…	LOW	Synonymous	GT:PL	1/1:255,226,0
KP164568_BHI3734_H804698_2014_08_26_Human_Brazil	7648	.	A	1336	71.4439	C	534	28.5561	1870	193.009	PASS	DP=1869;VDB=0.000198867;SGB=-0.693147;RPB=0;MQB=2.04309e-41;MQSB=2.46298e-20;BQB=2.01173e-17;MQ0F=0.00321027;AF1=0.5;AC1=1;DP4=976,17,134,312;MQ=41;FQ=196.014;PV4=0,3.88116e-12,2.77193e-39,0;ANN=C|synonymous_variant|LOW|capsid|GENE_capsid|transcript|TRANSCRIPT_capsid|protein_coding|1/1|c.81A>C|p.Val27Val|81/792|81/792|27/263||WARNING_TRANSCRIPT_NO_STOP_CODON,C|upstream_gene_variant|MODIFIER|E3|GE…	LOW	Synonymous	GT:PL	0/1:223,0,255
KP164568_BHI3734_H804698_2014_08_26_Human_Brazil	7654	.	G	1438	75.2486	A	473	24.7514	1911	172.009	PASS	DP=1911;VDB=1;SGB=-0.693147;RPB=3.03256e-06;MQB=4.71449e-34;MQSB=1.89322e-30;BQB=4.48527e-25;MQ0F=0.00313972;AF1=0.5;AC1=1;DP4=1038,19,228,158;MQ=41;FQ=175.017;PV4=0,1.31638e-09,2.18603e-43,0;ANN=A|synonymous_variant|LOW|capsid|GENE_capsid|transcript|TRANSCRIPT_capsid|protein_coding|1/1|c.87G>A|p.Arg29Arg|87/792|87/792|29/263||WARNING_TRANSCRIPT_NO_STOP_CODON,A|upstream_gene_variant|MODIFIER|E3|G…	LOW	Synonymous	GT:PL	0/1:202,0,255
KP164568_BHI3734_H804698_2014_08_26_Human_Brazil	8484	.	C	3	0.282752	A	1058	99.7172	1061	221.999	PASS	DP=1054;VDB=0.988196;SGB=-0.693147;RPB=0.963439;MQB=0.96102;MQSB=0.0030792;BQB=0.999948;MQ0F=0;AF1=1;AC1=2;DP4=0,3,538,343;MQ=42;FQ=-281.989;PV4=0.0596447,1,0.37062,0.103139;ANN=A|missense_variant|MODERATE|E3|GENE_E3|transcript|TRANSCRIPT_E3|protein_coding|1/1|c.125C>A|p.Pro42His|125/183|125/183|42/60||WARNING_TRANSCRIPT_NO_START_CODON,A|upstream_gene_variant|MODIFIER|E2|GENE_E2|transcript|TRANSC…	MODERATE	Non-synonymous	GT:PL	1/1:255,255,0
KP164568_BHI3734_H804698_2014_08_26_Human_Brazil	8521	.	T	4	0.29304	C	1361	99.707	1365	221.999	PASS	DP=1348;VDB=0.861765;SGB=-0.693147;RPB=0.801236;MQB=0.70223;MQSB=0.00208609;BQB=0.993065;MQ0F=0;AF1=1;AC1=2;DP4=1,2,550,516;MQ=42;FQ=-281.989;PV4=0.613409,0.431268,1,1;ANN=C|synonymous_variant|LOW|E3|GENE_E3|transcript|TRANSCRIPT_E3|protein_coding|1/1|c.162T>C|p.Cys54Cys|162/183|162/183|54/60||WARNING_TRANSCRIPT_NO_START_CODON,C|upstream_gene_variant|MODIFIER|E2|GENE_E2|transcript|TRANSCRIPT_E2|p…	LOW	Synonymous	GT:PL	1/1:255,255,0
KP164568_BHI3734_H804698_2014_08_26_Human_Brazil	8588	.	T	962	71.1013	C	391	28.8987	1353	225.009	PASS	DP=1335;VDB=0.872411;SGB=-0.693147;RPB=0;MQB=0.235795;MQSB=0.975841;BQB=3.78818e-12;MQ0F=0;AF1=0.5;AC1=1;DP4=378,395,273,53;MQ=42;FQ=225.007;PV4=7.27066e-29,0.00621196,0.00963727,0;ANN=C|synonymous_variant|LOW|E2|GENE_E2|transcript|TRANSCRIPT_E2|protein_coding|1/1|c.46T>C|p.Leu16Leu|46/1269|46/1269|16/422||WARNING_TRANSCRIPT_NO_START_CODON,C|upstream_gene_variant|MODIFIER|6K|GENE_6K|transcript|TR…	LOW	Synonymous	GT:PL	0/1:255,0,255
KP164568_BHI3734_H804698_2014_08_26_Human_Brazil	8659	.	T	3	1.40845	C	210	98.5915	213	221.999	PASS	DP=213;VDB=1;SGB=-0.693147;RPB=0.526894;MQB=0.992606;MQSB=0.910993;BQB=0.493848;MQ0F=0;AF1=1;AC1=2;DP4=3,0,135,60;MQ=42;FQ=-281.989;PV4=0.554872,1,0.409517,0.00376217;ANN=C|synonymous_variant|LOW|E2|GENE_E2|transcript|TRANSCRIPT_E2|protein_coding|1/1|c.117T>C|p.Asn39Asn|117/1269|117/1269|39/422||WARNING_TRANSCRIPT_NO_START_CODON,C|upstream_gene_variant|MODIFIER|6K|GENE_6K|transcript|TRANSCRIPT_6K…	LOW	Synonymous	GT:PL	1/1:255,255,0
KP164568_BHI3734_H804698_2014_08_26_Human_Brazil	9334		A	0	0	G	540	100	540				LOW	Synonymous
KP164568_BHI3734_H804698_2014_08_26_Human_Brazil	9847	.	T	34	13.2812	C	222	86.7188	256	166.998	PASS	DP=256;VDB=0;SGB=-0.693147;RPB=1.92054e-15;MQB=0.999314;MQSB=0.990429;BQB=0.982983;MQ0F=0;AF1=1;AC1=2;DP4=9,19,193,5;MQ=42;FQ=-96.9866;PV4=1.17559e-16,0.106173,0.260539,1.13319e-07;ANN=C|synonymous_variant|LOW|6K|GENE_6K|transcript|TRANSCRIPT_6K|protein_coding|1/1|c.36T>C|p.Asn12Asn|36/183|36/183|12/60||WARNING_TRANSCRIPT_NO_START_CODON,C|upstream_gene_variant|MODIFIER|E1|GENE_E1|transcript|TRANS…	LOW	Synonymous	GT:PL	1/1:200,70,0
KP164568_BHI3734_H804698_2014_08_26_Human_Brazil	10846	.	T	151	39.0181	C	236	60.9819	387	204.009	PASS	DP=384;VDB=0;SGB=-0.693147;RPB=1.46936e-08;MQB=0.907424;MQSB=0.97764;BQB=0.0226365;MQ0F=0;AF1=0.5;AC1=1;DP4=85,15,191,0;MQ=42;FQ=206.983;PV4=5.26235e-08,6.16497e-05,1,2.79149e-09;ANN=C|synonymous_variant|LOW|E1|GENE_E1|transcript|TRANSCRIPT_E1|protein_coding|1/1|c.852T>C|p.Asp284Asp|852/1317|852/1317|284/438||WARNING_TRANSCRIPT_NO_START_CODON,C|downstream_gene_variant|MODIFIER|NS4|GENE_NS4|transc…	LOW	Synonymous	GT:PL	0/1:234,0,255
KP164568_BHI3734_H804698_2014_08_26_Human_Brazil	11057	.	T	486	44.6281	C	603	55.3719	1089	225.009	PASS	DP=1086;VDB=0.443251;SGB=-0.693147;RPB=0.157029;MQB=0.978159;MQSB=0.93091;BQB=0.00171695;MQ0F=0;AF1=0.5;AC1=1;DP4=110,276,171,283;MQ=42;FQ=225.007;PV4=0.0053178,1,0.419547,1;ANN=C|missense_variant|MODERATE|E1|GENE_E1|transcript|TRANSCRIPT_E1|protein_coding|1/1|c.1063T>C|p.Ser355Pro|1063/1317|1063/1317|355/438||WARNING_TRANSCRIPT_NO_START_CODON,C|downstream_gene_variant|MODIFIER|NS4|GENE_NS4|trans…	MODERATE	Non-synonymous	GT:PL	0/1:255,0,255

## Sheet: 290P274
#CHROM	POS	ID	REF	Nº reads	BHI3734 reads support	ALT	Nº reads	PER160 reas support	Total reads	QUAL	FILTER	INFO	Impact	Nucleotide change	FORMAT	BHI3734_290P274.sorted.dupli.removed.bam
KP164568_BHI3734_H804698_2014_08_26_Human_Brazil	300	.	G	457	54.7962	C	377	45.2038	834	148.008	PASS	DP=828;VDB=0;SGB=-0.693147;RPB=0.00427517;MQB=2.07392e-43;MQSB=0.00270191;BQB=1.526e-06;MQ0F=0.0507246;AF1=0.5;AC1=1;DP4=371,26,319,1;MQ=38;FQ=151.017;PV4=3.31593e-06,1,1.96564e-26,1;ANN=C|missense_variant|MODERATE|NS1|GENE_NS1|transcript|TRANSCRIPT_NS1|protein_coding|1/1|c.223G>C|p.Asp75His|223/1605|223/1605|75/534||WARNING_TRANSCRIPT_NO_STOP_CODON,C|upstream_gene_variant|MODIFIER|NS2|GENE_NS2|t…	MODERATE	Non-synonymous	GT:PL	0/1:178,0,255
KP164568_BHI3734_H804698_2014_08_26_Human_Brazil	476	.	C	1524	61.9764	T	935	38.0236	2459	225.009	PASS	DP=2449;VDB=0.00134339;SGB=-0.693147;RPB=0.916474;MQB=0;MQSB=4.72305e-11;BQB=0.154126;MQ0F=0.00285831;AF1=0.5;AC1=1;DP4=587,633,423,283;MQ=39;FQ=225.007;PV4=6.45315e-07,1,0,0.0274472;ANN=T|synonymous_variant|LOW|NS1|GENE_NS1|transcript|TRANSCRIPT_NS1|protein_coding|1/1|c.399C>T|p.Phe133Phe|399/1605|399/1605|133/534||WARNING_TRANSCRIPT_NO_STOP_CODON,T|upstream_gene_variant|MODIFIER|NS2|GENE_NS2|tr…	LOW	Synonymous	GT:PL	0/1:255,0,255
KP164568_BHI3734_H804698_2014_08_26_Human_Brazil	482	.	G	1311	63.2417	A	762	36.7583	2073	225.009	PASS	DP=2065;VDB=3.75518e-08;SGB=-0.693147;RPB=0.080346;MQB=0;MQSB=5.90113e-12;BQB=0.180358;MQ0F=0.00338983;AF1=0.5;AC1=1;DP4=519,537,363,219;MQ=39;FQ=225.007;PV4=2.85279e-07,1,0,1;ANN=A|synonymous_variant|LOW|NS1|GENE_NS1|transcript|TRANSCRIPT_NS1|protein_coding|1/1|c.405G>A|p.Leu135Leu|405/1605|405/1605|135/534||WARNING_TRANSCRIPT_NO_STOP_CODON,A|upstream_gene_variant|MODIFIER|NS2|GENE_NS2|transcrip…	LOW	Synonymous	GT:PL	0/1:255,0,255
KP164568_BHI3734_H804698_2014_08_26_Human_Brazil	548	.	C	1305	70.6551	T	542	29.3449	1847	179.009	PASS	DP=1843;VDB=8.15629e-35;SGB=-0.693147;RPB=0.000102923;MQB=1.48538e-43;MQSB=0.0363161;BQB=0.0847426;MQ0F=0;AF1=0.5;AC1=1;DP4=361,695,76,387;MQ=40;FQ=182.017;PV4=4.11011e-13,0.000779361,1.4013e-45,0.177815;ANN=T|synonymous_variant|LOW|NS1|GENE_NS1|transcript|TRANSCRIPT_NS1|protein_coding|1/1|c.471C>T|p.His157His|471/1605|471/1605|157/534||WARNING_TRANSCRIPT_NO_STOP_CODON,T|upstream_gene_variant|MOD…	LOW	Synonymous	GT:PL	0/1:209,0,255
KP164568_BHI3734_H804698_2014_08_26_Human_Brazil	566	.	C	1467	74.3915	T	505	25.6085	1972	115.008	PASS	DP=1967;VDB=2.29417e-16;SGB=-0.693147;RPB=7.07252e-09;MQB=4.87091e-42;MQSB=0.00272029;BQB=1.77415e-08;MQ0F=0;AF1=0.5;AC1=1;DP4=456,696,70,364;MQ=40;FQ=118.016;PV4=3.86373e-20,4.24014e-07,1.26117e-44,1.85427e-05;ANN=T|synonymous_variant|LOW|NS1|GENE_NS1|transcript|TRANSCRIPT_NS1|protein_coding|1/1|c.489C>T|p.Tyr163Tyr|489/1605|489/1605|163/534||WARNING_TRANSCRIPT_NO_STOP_CODON,T|upstream_gene_vari…	LOW	Synonymous	GT:PL	0/1:145,0,255
KP164568_BHI3734_H804698_2014_08_26_Human_Brazil	850	.	G	804	72.3022	T	308	27.6978	1112	63.0073	PASS	DP=1111;VDB=0.0159834;SGB=-0.693147;RPB=1.90556e-08;MQB=0.438549;BQB=0.0126963;MQ0F=0;AF1=0.5;AC1=1;DP4=591,0,237,0;MQ=42;FQ=66.0155;PV4=1,0.020426,0.035421,1.40278e-11;ANN=T|missense_variant|MODERATE|NS1|GENE_NS1|transcript|TRANSCRIPT_NS1|protein_coding|1/1|c.773G>T|p.Trp258Leu|773/1605|773/1605|258/534||WARNING_TRANSCRIPT_NO_STOP_CODON,T|upstream_gene_variant|MODIFIER|NS2|GENE_NS2|transcript|TR…	MODERATE	Non-synonymous	GT:PL	0/1:93,0,216
KP164568_BHI3734_H804698_2014_08_26_Human_Brazil	924	.	G	381	25.936	T	1088	74.064	1469	225.009	PASS	DP=1461;VDB=0.995982;SGB=-0.693147;RPB=0.00811432;MQB=0.66357;MQSB=0.980143;BQB=0.0392676;MQ0F=0;AF1=0.5;AC1=1;DP4=165,112,509,254;MQ=42;FQ=215.752;PV4=0.0396051,1,0.0343265,1;ANN=T|stop_gained|HIGH|NS1|GENE_NS1|transcript|TRANSCRIPT_NS1|protein_coding|1/1|c.847G>T|p.Glu283*|847/1605|847/1605|283/534||WARNING_TRANSCRIPT_NO_STOP_CODON,T|upstream_gene_variant|MODIFIER|NS2|GENE_NS2|transcript|TRANSC…	HIGH	Stop codon	GT:PL	0/1:255,0,243
KP164568_BHI3734_H804698_2014_08_26_Human_Brazil	3323	.	C	333	43.5864	T	431	56.4136	764	225.009	PASS	DP=758;VDB=0.00595587;SGB=-0.693147;RPB=0;MQB=0.618656;MQSB=0.650123;BQB=2.49167e-28;MQ0F=0;AF1=0.5;AC1=1;DP4=277,0,146,142;MQ=42;FQ=203.004;PV4=0,1,0.375621,1;ANN=T|synonymous_variant|LOW|NS2|GENE_NS2|transcript|TRANSCRIPT_NS2|protein_coding|1/1|c.1641C>T|p.Asn547Asn|1641/2394|1641/2394|547/797||WARNING_TRANSCRIPT_NO_START_CODON,T|upstream_gene_variant|MODIFIER|NS3|GENE_NS3|transcript|TRANSCRIPT…	LOW	Synonymous	GT:PL	0/1:255,0,230
KP164568_BHI3734_H804698_2014_08_26_Human_Brazil	3491	.	G	57	2.01841	A	2767	97.9816	2824	221.999	PASS	DP=2816;VDB=0.056663;SGB=-0.693147;RPB=4.88684e-27;MQB=6.75255e-30;MQSB=0.00418299;BQB=1.58719e-13;MQ0F=0.00639205;AF1=1;AC1=2;DP4=9,37,937,974;MQ=41;FQ=-281.989;PV4=6.85472e-05,1,1,1;ANN=A|synonymous_variant|LOW|NS2|GENE_NS2|transcript|TRANSCRIPT_NS2|protein_coding|1/1|c.1809G>A|p.Pro603Pro|1809/2394|1809/2394|603/797||WARNING_TRANSCRIPT_NO_START_CODON,A|upstream_gene_variant|MODIFIER|NS3|GENE_N…	LOW	Synonymous	GT:PL	1/1:255,255,0
KP164568_BHI3734_H804698_2014_08_26_Human_Brazil	3599	.	C	760	76.4588	T	234	23.5412	994	145.008	PASS	DP=998;VDB=0;SGB=-0.693147;RPB=0;MQB=8.4897e-18;MQSB=4.04656e-07;BQB=8.97885e-23;MQ0F=0;AF1=0.5;AC1=1;DP4=587,7,41,155;MQ=41;FQ=148.017;PV4=0,3.64939e-05,4.32163e-25,0;ANN=T|synonymous_variant|LOW|NS2|GENE_NS2|transcript|TRANSCRIPT_NS2|protein_coding|1/1|c.1917C>T|p.Val639Val|1917/2394|1917/2394|639/797||WARNING_TRANSCRIPT_NO_START_CODON,T|upstream_gene_variant|MODIFIER|NS3|GENE_NS3|transcript|TR…	LOW	Synonymous	GT:PL	0/1:175,0,255
KP164568_BHI3734_H804698_2014_08_26_Human_Brazil	3812	.	T	1	0.0779423	C	1282	99.9221	1283	221.999	PASS	DP=1280;VDB=0.0254129;SGB=-0.693147;RPB=1;MQB=1;MQSB=0.752564;BQB=1;MQ0F=0;AF1=1;AC1=2;DP4=0,1,352,571;MQ=42;FQ=-281.989;PV4=1,1,0.472613,1;ANN=C|synonymous_variant|LOW|NS2|GENE_NS2|transcript|TRANSCRIPT_NS2|protein_coding|1/1|c.2130T>C|p.Gly710Gly|2130/2394|2130/2394|710/797||WARNING_TRANSCRIPT_NO_START_CODON,C|upstream_gene_variant|MODIFIER|NS3|GENE_NS3|transcript|TRANSCRIPT_NS3|protein_coding|…	LOW	Synonymous	GT:PL	1/1:255,255,0
KP164568_BHI3734_H804698_2014_08_26_Human_Brazil	5094		C	636	78.3251	G	176	21.6749	812			Leu -> Val	MODERATE	Non-synonymous
KP164568_BHI3734_H804698_2014_08_26_Human_Brazil	7648	.	A	2959	83.7295	C	575	16.2705	3534	46.0072	PASS	DP=3483;VDB=1;SGB=-0.693147;RPB=0.974631;MQB=1.18093e-07;MQSB=0.989681;BQB=2.63822e-32;MQ0F=0.000574218;AF1=0.5;AC1=1;DP4=1737,668,265,224;MQ=42;FQ=49.0153;PV4=2.1645e-14,9.66952e-07,7.55531e-24,0;ANN=C|synonymous_variant|LOW|capsid|GENE_capsid|transcript|TRANSCRIPT_capsid|protein_coding|1/1|c.81A>C|p.Val27Val|81/792|81/792|27/263||WARNING_TRANSCRIPT_NO_STOP_CODON,C|upstream_gene_variant|MODIFIER…	LOW	Synonymous	GT:PL	0/1:76,0,255
KP164568_BHI3734_H804698_2014_08_26_Human_Brazil	7654	.	G	3073	78.4729	A	843	21.5271	3916	138.008	PASS	DP=3860;VDB=0.999633;SGB=-0.693147;RPB=0;MQB=2.09809e-05;MQSB=0.998033;BQB=1.02367e-34;MQ0F=0.000518135;AF1=0.5;AC1=1;DP4=1883,563,557,167;MQ=42;FQ=141.016;PV4=1,3.24979e-11,3.71751e-20,0;ANN=A|synonymous_variant|LOW|capsid|GENE_capsid|transcript|TRANSCRIPT_capsid|protein_coding|1/1|c.87G>A|p.Arg29Arg|87/792|87/792|29/263||WARNING_TRANSCRIPT_NO_STOP_CODON,A|upstream_gene_variant|MODIFIER|E3|GENE_…	LOW	Synonymous	GT:PL	0/1:168,0,255
KP164568_BHI3734_H804698_2014_08_26_Human_Brazil	8484	.	C	23	1.31054	A	1732	98.6895	1755	221.999	PASS	DP=1747;VDB=0.907507;SGB=-0.693147;RPB=0.201997;MQB=0.851317;MQSB=3.01486e-09;BQB=0.998953;MQ0F=0;AF1=1;AC1=2;DP4=12,5,837,540;MQ=41;FQ=-281.989;PV4=0.464604,1,0.222373,1;ANN=A|missense_variant|MODERATE|E3|GENE_E3|transcript|TRANSCRIPT_E3|protein_coding|1/1|c.125C>A|p.Pro42His|125/183|125/183|42/60||WARNING_TRANSCRIPT_NO_START_CODON,A|upstream_gene_variant|MODIFIER|E2|GENE_E2|transcript|TRANSCRIP…	MODERATE	Non-synonymous	GT:PL	1/1:255,255,0
KP164568_BHI3734_H804698_2014_08_26_Human_Brazil	8521	.	T	11	0.586667	C	1864	99.4133	1875	221.999	PASS	DP=1860;VDB=0.703604;SGB=-0.693147;RPB=0.994895;MQB=0.80711;MQSB=0.00135848;BQB=0.995298;MQ0F=0;AF1=1;AC1=2;DP4=5,5,766,701;MQ=41;FQ=-281.989;PV4=1,1,0.265512,0.115549;ANN=C|synonymous_variant|LOW|E3|GENE_E3|transcript|TRANSCRIPT_E3|protein_coding|1/1|c.162T>C|p.Cys54Cys|162/183|162/183|54/60||WARNING_TRANSCRIPT_NO_START_CODON,C|upstream_gene_variant|MODIFIER|E2|GENE_E2|transcript|TRANSCRIPT_E2|p…	LOW	Synonymous	GT:PL	1/1:255,255,0
KP164568_BHI3734_H804698_2014_08_26_Human_Brazil	8588	.	T	670	56.1139	C	524	43.8861	1194	225.009	PASS	DP=1198;VDB=1;SGB=-0.693147;RPB=2.32687e-31;MQB=0.289358;MQSB=0.207542;BQB=1.74074e-08;MQ0F=0.00417362;AF1=0.5;AC1=1;DP4=290,250,333,116;MQ=42;FQ=225.007;PV4=3.03939e-11,0.0268224,1,0;ANN=C|synonymous_variant|LOW|E2|GENE_E2|transcript|TRANSCRIPT_E2|protein_coding|1/1|c.46T>C|p.Leu16Leu|46/1269|46/1269|16/422||WARNING_TRANSCRIPT_NO_START_CODON,C|upstream_gene_variant|MODIFIER|6K|GENE_6K|transcript…	LOW	Synonymous	GT:PL	0/1:255,0,255
KP164568_BHI3734_H804698_2014_08_26_Human_Brazil	9400	.	A	76	34.0807	G	147	65.9193	223	225.009	PASS	DP=220;VDB=8.49477e-17;SGB=-0.693147;RPB=3.59699e-05;MQB=0.828174;MQSB=0.0155724;BQB=0.780535;MQ0F=0.0181818;AF1=0.5;AC1=1;DP4=28,31,39,82;MQ=41;FQ=225.007;PV4=0.0509095,0.221413,0.13841,1.02458e-06;ANN=G|synonymous_variant|LOW|E2|GENE_E2|transcript|TRANSCRIPT_E2|protein_coding|1/1|c.858A>G|p.Leu286Leu|858/1269|858/1269|286/422||WARNING_TRANSCRIPT_NO_START_CODON,G|upstream_gene_variant|MODIFIER|6…	LOW	Synonymous	GT:PL	0/1:255,0,255
KP164568_BHI3734_H804698_2014_08_26_Human_Brazil	10600	.	T	199	39.0963	C	310	60.9037	509	225.009	PASS	DP=496;VDB=0;SGB=-0.693147;RPB=2.84494e-10;MQB=0.999841;MQSB=0.426507;BQB=0.0568883;MQ0F=0.0282258;AF1=0.5;AC1=1;DP4=71,71,228,18;MQ=41;FQ=225.007;PV4=1.35561e-21,0.0246264,1,1.19627e-17;ANN=C|synonymous_variant|LOW|E1|GENE_E1|transcript|TRANSCRIPT_E1|protein_coding|1/1|c.606T>C|p.Asp202Asp|606/1317|606/1317|202/438||WARNING_TRANSCRIPT_NO_START_CODON,C|downstream_gene_variant|MODIFIER|NS3|GENE_NS…	LOW	Synonymous	GT:PL	0/1:255,0,255
KP164568_BHI3734_H804698_2014_08_26_Human_Brazil	11124	.	T	179	52.3392	C	163	47.6608	342	225.009	PASS	DP=338;VDB=0;SGB=-0.693147;RPB=0.80309;MQB=0.126153;MQSB=0.48094;BQB=8.66411e-26;MQ0F=0;AF1=0.5;AC1=1;DP4=87,6,139,3;MQ=41;FQ=225.007;PV4=0.160571,0,0.0358234,0.011691;ANN=C|missense_variant|MODERATE|E1|GENE_E1|transcript|TRANSCRIPT_E1|protein_coding|1/1|c.1130T>C|p.Val377Ala|1130/1317|1130/1317|377/438||WARNING_TRANSCRIPT_NO_START_CODON,C|downstream_gene_variant|MODIFIER|NS4|GENE_NS4|transcript|…	MODERATE	Non-synonymous	GT:PL	0/1:255,0,255

## Sheet: 53P41
#CHROM	POS	ID	REF	Nº reads	BHI3734 reads support	ALT	Nº reads	PER160 reas support	Total reads	QUAL	FILTER	INFO	Impact	Nucleotide change	FORMAT	BHI3734_53P51.sorted.dupli.removed.bam
KP164568_BHI3734_H804698_2014_08_26_Human_Brazil	359	.	C	8	1.40105	T	563	98.5989	571	221.999	PASS	DP=569;VDB=3.82733e-19;SGB=-0.693147;RPB=0.652345;MQB=0.00255669;MQSB=0.0024635;BQB=0.299701;MQ0F=0;AF1=1;AC1=2;DP4=6,0,479,14;MQ=24;FQ=-281.989;PV4=1,1,1.37787e-07,0.377443;ANN=T|synonymous_variant|LOW|NS1|GENE_NS1|transcript|TRANSCRIPT_NS1|protein_coding|1/1|c.282C>T|p.Ala94Ala|282/1605|282/1605|94/534||WARNING_TRANSCRIPT_NO_STOP_CODON,T|upstream_gene_variant|MODIFIER|NS2|GENE_NS2|transcript|TR…	LOW	Synonymous	GT:PL	1/1:255,255,0
KP164568_BHI3734_H804698_2014_08_26_Human_Brazil	377	.	A	7	0.958904	C	723	99.0411	730	221.999	PASS	DP=729;VDB=8.74528e-06;SGB=-0.693147;RPB=0.500166;MQB=0.000500907;MQSB=0.000773059;BQB=0.998401;MQ0F=0.00137174;AF1=1;AC1=2;DP4=6,0,567,17;MQ=23;FQ=-281.989;PV4=1,1,4.09898e-11,1;ANN=C|synonymous_variant|LOW|NS1|GENE_NS1|transcript|TRANSCRIPT_NS1|protein_coding|1/1|c.300A>C|p.Leu100Leu|300/1605|300/1605|100/534||WARNING_TRANSCRIPT_NO_STOP_CODON,C|upstream_gene_variant|MODIFIER|NS2|GENE_NS2|transc…	LOW	Synonymous	GT:PL	1/1:255,255,0
KP164568_BHI3734_H804698_2014_08_26_Human_Brazil	386	.	T	6	0.777202	C	766	99.2228	772	221.999	PASS	DP=770;VDB=0.0078075;SGB=-0.693147;RPB=0.918905;MQB=0.000624522;MQSB=0.00269056;BQB=0.940767;MQ0F=0.0012987;AF1=1;AC1=2;DP4=4,1,588,23;MQ=23;FQ=-281.989;PV4=0.180748,1,9.25301e-12,1;ANN=C|synonymous_variant|LOW|NS1|GENE_NS1|transcript|TRANSCRIPT_NS1|protein_coding|1/1|c.309T>C|p.Ala103Ala|309/1605|309/1605|103/534||WARNING_TRANSCRIPT_NO_STOP_CODON,C|upstream_gene_variant|MODIFIER|NS2|GENE_NS2|tra…	LOW	Synonymous	GT:PL	1/1:255,255,0
KP164568_BHI3734_H804698_2014_08_26_Human_Brazil	413	.	C	8	0.968523	T	818	99.0315	826	221.999	PASS	DP=826;VDB=0.998232;SGB=-0.693147;RPB=0.756783;MQB=0.000647355;MQSB=1.43915e-07;BQB=0.99868;MQ0F=0.0108959;AF1=1;AC1=2;DP4=3,2,533,127;MQ=21;FQ=-281.989;PV4=0.250104,0.208325,7.38739e-10,1;ANN=T|synonymous_variant|LOW|NS1|GENE_NS1|transcript|TRANSCRIPT_NS1|protein_coding|1/1|c.336C>T|p.Ile112Ile|336/1605|336/1605|112/534||WARNING_TRANSCRIPT_NO_STOP_CODON,T|upstream_gene_variant|MODIFIER|NS2|GENE_…	LOW	Synonymous	GT:PL	1/1:255,255,0
KP164568_BHI3734_H804698_2014_08_26_Human_Brazil	439	.	C	6	0.540054	A	1105	99.4599	1111	203.999	PASS	DP=1159;VDB=0.94457;SGB=-0.693147;RPB=0.385382;MQB=0.011349;MQSB=4.59076e-14;BQB=0.998369;MQ0F=0.0267472;AF1=1;AC1=2;DP4=2,1,558,280;MQ=19;FQ=-281.989;PV4=1,1,2.16068e-07,1;ANN=A|missense_variant|MODERATE|NS1|GENE_NS1|transcript|TRANSCRIPT_NS1|protein_coding|1/1|c.362C>A|p.Ala121Glu|362/1605|362/1605|121/534||WARNING_TRANSCRIPT_NO_STOP_CODON,A|upstream_gene_variant|MODIFIER|NS2|GENE_NS2|transcrip…	MODERATE	Non-synonymous	GT:PL	1/1:237,255,0
KP164568_BHI3734_H804698_2014_08_26_Human_Brazil	440	.	A	3	0.252738	G	1184	99.7473	1187	209.999	PASS	DP=1188;VDB=0.868559;SGB=-0.693147;RPB=0.707807;MQB=0;MQSB=3.42272e-13;BQB=0.926521;MQ0F=0.0260943;AF1=1;AC1=2;DP4=1,1,575,296;MQ=19;FQ=-281.989;PV4=1,0.347859,1.62847e-05,1;ANN=G|synonymous_variant|LOW|NS1|GENE_NS1|transcript|TRANSCRIPT_NS1|protein_coding|1/1|c.363A>G|p.Ala121Ala|363/1605|363/1605|121/534||WARNING_TRANSCRIPT_NO_STOP_CODON,G|upstream_gene_variant|MODIFIER|NS2|GENE_NS2|transcript|…	LOW	Synonymous	GT:PL	1/1:243,255,0
KP164568_BHI3734_H804698_2014_08_26_Human_Brazil	443	.	A	3	0.240192	G	1246	99.7598	1249	217.999	PASS	DP=1249;VDB=0.621685;SGB=-0.693147;RPB=0.607744;MQB=0;MQSB=1.12042e-13;BQB=0.810326;MQ0F=0.0248199;AF1=1;AC1=2;DP4=1,1,585,306;MQ=19;FQ=-281.989;PV4=1,1,2.01573e-05,1;ANN=G|synonymous_variant|LOW|NS1|GENE_NS1|transcript|TRANSCRIPT_NS1|protein_coding|1/1|c.366A>G|p.Val122Val|366/1605|366/1605|122/534||WARNING_TRANSCRIPT_NO_STOP_CODON,G|upstream_gene_variant|MODIFIER|NS2|GENE_NS2|transcript|TRANSCR…	LOW	Synonymous	GT:PL	1/1:251,255,0
KP164568_BHI3734_H804698_2014_08_26_Human_Brazil	476	.	C	4	0.349956	T	1139	99.65	1143	221.999	PASS	DP=1143;VDB=2.20682e-16;SGB=-0.693147;RPB=0.609387;MQB=0.013417;MQSB=0.160259;BQB=0.577261;MQ0F=0.0227472;AF1=1;AC1=2;DP4=2,1,512,335;MQ=21;FQ=-281.989;PV4=1,1,2.48593e-05,1;ANN=T|synonymous_variant|LOW|NS1|GENE_NS1|transcript|TRANSCRIPT_NS1|protein_coding|1/1|c.399C>T|p.Phe133Phe|399/1605|399/1605|133/534||WARNING_TRANSCRIPT_NO_STOP_CODON,T|upstream_gene_variant|MODIFIER|NS2|GENE_NS2|transcript|…	LOW	Synonymous	GT:PL	1/1:255,255,0
KP164568_BHI3734_H804698_2014_08_26_Human_Brazil	482	.	G	3	0.282486	A	1059	99.7175	1062	221.999	PASS	DP=1062;VDB=2.88274e-23;SGB=-0.693147;RPB=1;MQB=1;MQSB=0.927504;BQB=1;MQ0F=0.0207156;AF1=1;AC1=2;DP4=1,0,457,351;MQ=21;FQ=-281.989;PV4=1,0.300236,0.00950017,1;ANN=A|synonymous_variant|LOW|NS1|GENE_NS1|transcript|TRANSCRIPT_NS1|protein_coding|1/1|c.405G>A|p.Leu135Leu|405/1605|405/1605|135/534||WARNING_TRANSCRIPT_NO_STOP_CODON,A|upstream_gene_variant|MODIFIER|NS2|GENE_NS2|transcript|TRANSCRIPT_NS2|…	LOW	Synonymous	GT:PL	1/1:255,255,0
KP164568_BHI3734_H804698_2014_08_26_Human_Brazil	548	.	C	143	17.9874	T	652	82.0126	795	182.999	PASS	DP=790;VDB=3.78491e-42;SGB=-0.693147;RPB=1.10236e-08;MQB=0;MQSB=0;BQB=0.0708957;MQ0F=0.00253165;AF1=1;AC1=2;DP4=113,2,135,386;MQ=29;FQ=-142.987;PV4=0,1,0,1;ANN=T|synonymous_variant|LOW|NS1|GENE_NS1|transcript|TRANSCRIPT_NS1|protein_coding|1/1|c.471C>T|p.His157His|471/1605|471/1605|157/534||WARNING_TRANSCRIPT_NO_STOP_CODON,T|upstream_gene_variant|MODIFIER|NS2|GENE_NS2|transcript|TRANSCRIPT_NS2|pro…	LOW	Synonymous	GT:PL	1/1:216,116,0
KP164568_BHI3734_H804698_2014_08_26_Human_Brazil	566	.	C	169	20.0474	T	674	79.9526	843	148.094	PASS	DP=838;VDB=5.75807e-19;SGB=-0.693147;RPB=3.65249e-10;MQB=0;MQSB=0;BQB=0.879055;MQ0F=0;AF1=0.510155;AC1=1;DP4=138,2,145,386;MQ=29;FQ=-13.1986;PV4=0,1,0,0.0258232;ANN=T|synonymous_variant|LOW|NS1|GENE_NS1|transcript|TRANSCRIPT_NS1|protein_coding|1/1|c.489C>T|p.Tyr163Tyr|489/1605|489/1605|163/534||WARNING_TRANSCRIPT_NO_STOP_CODON,T|upstream_gene_variant|MODIFIER|NS2|GENE_NS2|transcript|TRANSCRIPT_NS…	LOW	Synonymous	GT:PL	0/1:178,0,14
KP164568_BHI3734_H804698_2014_08_26_Human_Brazil	584	.	G	153	23.0769	A	510	76.9231	663	181.009	PASS	DP=660;VDB=1.4013e-45;SGB=-0.693147;RPB=0.841516;MQB=0;MQSB=4.2081e-42;BQB=0.00036763;MQ0F=0;AF1=0.5;AC1=1;DP4=128,4,124,264;MQ=31;FQ=105.016;PV4=2.24208e-44,1,0,1;ANN=A|synonymous_variant|LOW|NS1|GENE_NS1|transcript|TRANSCRIPT_NS1|protein_coding|1/1|c.507G>A|p.Gly169Gly|507/1605|507/1605|169/534||WARNING_TRANSCRIPT_NO_STOP_CODON,A|upstream_gene_variant|MODIFIER|NS2|GENE_NS2|transcript|TRANSCRIPT…	LOW	Synonymous	GT:PL	0/1:211,0,132
KP164568_BHI3734_H804698_2014_08_26_Human_Brazil	818		C	249	78.5489	T	68	21.4511	317				LOW	Synonymous
KP164568_BHI3734_H804698_2014_08_26_Human_Brazil	855	.	T	522	63.2727	C	303	36.7273	825	103.008	PASS	DP=818;VDB=5.24942e-23;SGB=-0.693147;RPB=1.41146e-34;MQB=1.30082e-16;BQB=0.016075;MQ0F=0;AF1=0.5;AC1=1;DP4=356,0,216,0;MQ=38;FQ=106.016;PV4=1,0.016819,3.88129e-25,2.8026e-45;ANN=C|synonymous_variant|LOW|NS1|GENE_NS1|transcript|TRANSCRIPT_NS1|protein_coding|1/1|c.778T>C|p.Leu260Leu|778/1605|778/1605|260/534||WARNING_TRANSCRIPT_NO_STOP_CODON,C|upstream_gene_variant|MODIFIER|NS2|GENE_NS2|transcript|…	LOW	Synonymous	GT:PL	0/1:133,0,238
KP164568_BHI3734_H804698_2014_08_26_Human_Brazil	884	.	A	652	54.063	G	554	45.937	1206	204.009	PASS	DP=1200;VDB=0.449089;SGB=-0.693147;RPB=5.54298e-05;MQB=0;MQSB=0.000447857;BQB=0.00536294;MQ0F=0;AF1=0.5;AC1=1;DP4=452,15,370,11;MQ=37;FQ=206.983;PV4=0.843396,1,0,1;ANN=G|synonymous_variant|LOW|NS1|GENE_NS1|transcript|TRANSCRIPT_NS1|protein_coding|1/1|c.807A>G|p.Lys269Lys|807/1605|807/1605|269/534||WARNING_TRANSCRIPT_NO_STOP_CODON,G|upstream_gene_variant|MODIFIER|NS2|GENE_NS2|transcript|TRANSCRIPT…	LOW	Synonymous	GT:PL	0/1:234,0,255
KP164568_BHI3734_H804698_2014_08_26_Human_Brazil	887	.	C	653	54.4167	T	547	45.5833	1200	225.009	PASS	DP=1194;VDB=0.38502;SGB=-0.693147;RPB=1.88284e-05;MQB=0;MQSB=5.58612e-05;BQB=0.0281573;MQ0F=0;AF1=0.5;AC1=1;DP4=454,19,364,15;MQ=37;FQ=225.007;PV4=1,1,0,1;ANN=T|synonymous_variant|LOW|NS1|GENE_NS1|transcript|TRANSCRIPT_NS1|protein_coding|1/1|c.810C>T|p.Leu270Leu|810/1605|810/1605|270/534||WARNING_TRANSCRIPT_NO_STOP_CODON,T|upstream_gene_variant|MODIFIER|NS2|GENE_NS2|transcript|TRANSCRIPT_NS2|prot…	LOW	Synonymous	GT:PL	0/1:255,0,255
KP164568_BHI3734_H804698_2014_08_26_Human_Brazil	908	.	T	503	43.8535	C	644	56.1465	1147	225.009	PASS	DP=1143;VDB=0.881902;SGB=-0.693147;RPB=5.93969e-07;MQB=0;MQSB=2.59002e-05;BQB=0.99993;MQ0F=0;AF1=0.5;AC1=1;DP4=303,65,423,45;MQ=37;FQ=225.007;PV4=0.000908662,1,0,0.377465;ANN=C|synonymous_variant|LOW|NS1|GENE_NS1|transcript|TRANSCRIPT_NS1|protein_coding|1/1|c.831T>C|p.Asp277Asp|831/1605|831/1605|277/534||WARNING_TRANSCRIPT_NO_STOP_CODON,C|upstream_gene_variant|MODIFIER|NS2|GENE_NS2|transcript|TRA…	LOW	Synonymous	GT:PL	0/1:255,0,255
KP164568_BHI3734_H804698_2014_08_26_Human_Brazil	923	.	C	530	43.0195	T	702	56.9805	1232	225.009	PASS	DP=1229;VDB=0.548617;SGB=-0.693147;RPB=0.800411;MQB=0;MQSB=0.487819;BQB=0.299572;MQ0F=0;AF1=0.5;AC1=1;DP4=296,79,393,83;MQ=38;FQ=225.007;PV4=0.187963,1,0,1;ANN=T|synonymous_variant|LOW|NS1|GENE_NS1|transcript|TRANSCRIPT_NS1|protein_coding|1/1|c.846C>T|p.Cys282Cys|846/1605|846/1605|282/534||WARNING_TRANSCRIPT_NO_STOP_CODON,T|upstream_gene_variant|MODIFIER|NS2|GENE_NS2|transcript|TRANSCRIPT_NS2|pro…	LOW	Synonymous	GT:PL	0/1:255,0,255
KP164568_BHI3734_H804698_2014_08_26_Human_Brazil	980	.	A	282	31.9005	G	602	68.0995	884	225.009	PASS	DP=884;VDB=1.26976e-05;SGB=-0.693147;RPB=0.00020595;MQB=1.15795e-14;MQSB=0.284475;BQB=0.0998172;MQ0F=0;AF1=0.5;AC1=1;DP4=114,120,234,222;MQ=40;FQ=225.007;PV4=0.521296,1,1.53432e-08,1;ANN=G|synonymous_variant|LOW|NS1|GENE_NS1|transcript|TRANSCRIPT_NS1|protein_coding|1/1|c.903A>G|p.Thr301Thr|903/1605|903/1605|301/534||WARNING_TRANSCRIPT_NO_STOP_CODON,G|upstream_gene_variant|MODIFIER|NS2|GENE_NS2|tr…	LOW	Synonymous	GT:PL	0/1:255,0,255
KP164568_BHI3734_H804698_2014_08_26_Human_Brazil	1040	.	T	203	43.0998	A	268	56.9002	471	225.009	PASS	DP=472;VDB=1.14695e-26;SGB=-0.693147;RPB=0.383787;MQB=0;MQSB=0.277088;BQB=0.737569;MQ0F=0;AF1=0.5;AC1=1;DP4=59,123,26,216;MQ=37;FQ=225.007;PV4=4.35516e-08,1,2.14821e-25,0.0249903;ANN=A|synonymous_variant|LOW|NS1|GENE_NS1|transcript|TRANSCRIPT_NS1|protein_coding|1/1|c.963T>A|p.Val321Val|963/1605|963/1605|321/534||WARNING_TRANSCRIPT_NO_STOP_CODON,A|upstream_gene_variant|MODIFIER|NS2|GENE_NS2|transc…	LOW	Synonymous	GT:PL	0/1:255,0,255
KP164568_BHI3734_H804698_2014_08_26_Human_Brazil	1046	.	C	225	45.5466	T	269	54.4534	494	225.009	PASS	DP=493;VDB=0;SGB=-0.693147;RPB=0.936703;MQB=0;MQSB=0.125838;BQB=0.558621;MQ0F=0;AF1=0.5;AC1=1;DP4=72,125,31,207;MQ=37;FQ=225.007;PV4=9.80898e-09,1,3.23297e-27,0.0914358;ANN=T|synonymous_variant|LOW|NS1|GENE_NS1|transcript|TRANSCRIPT_NS1|protein_coding|1/1|c.969C>T|p.Gly323Gly|969/1605|969/1605|323/534||WARNING_TRANSCRIPT_NO_STOP_CODON,T|upstream_gene_variant|MODIFIER|NS2|GENE_NS2|transcript|TRANS…	LOW	Synonymous	GT:PL	0/1:255,0,255
KP164568_BHI3734_H804698_2014_08_26_Human_Brazil	1073	.	A	218	42.4125	G	296	57.5875	514	225.009	PASS	DP=514;VDB=5.354e-24;SGB=-0.693147;RPB=9.49692e-06;MQB=9.48532e-24;MQSB=0.028225;BQB=0.220961;MQ0F=0;AF1=0.5;AC1=1;DP4=80,110,40,216;MQ=37;FQ=225.007;PV4=8.14076e-10,1,3.76691e-11,3.50794e-05;ANN=G|synonymous_variant|LOW|NS1|GENE_NS1|transcript|TRANSCRIPT_NS1|protein_coding|1/1|c.996A>G|p.Thr332Thr|996/1605|996/1605|332/534||WARNING_TRANSCRIPT_NO_STOP_CODON,G|upstream_gene_variant|MODIFIER|NS2|GE…	LOW	Synonymous	GT:PL	0/1:255,0,255
KP164568_BHI3734_H804698_2014_08_26_Human_Brazil	2802	.	T	19	2.15176	C	864	97.8482	883	221.999	PASS	DP=883;VDB=7.65269e-29;SGB=-0.693147;RPB=0.000293394;MQB=1.75907e-09;MQSB=5.28414e-08;BQB=0.937951;MQ0F=0;AF1=1;AC1=2;DP4=3,15,699,1;MQ=32;FQ=-281.989;PV4=2.8356e-27,1,1.02186e-08,0.0233511;ANN=C|missense_variant|MODERATE|NS2|GENE_NS2|transcript|TRANSCRIPT_NS2|protein_coding|1/1|c.1120T>C|p.Tyr374His|1120/2394|1120/2394|374/797||WARNING_TRANSCRIPT_NO_START_CODON,C|upstream_gene_variant|MODIFIER|N…	MODERATE	Non-synonymous	GT:PL	1/1:255,255,0
KP164568_BHI3734_H804698_2014_08_26_Human_Brazil	2855	.	T	10	0.892857	C	1110	99.1071	1120	221.999	PASS	DP=1119;VDB=1;SGB=-0.693147;RPB=0.959371;MQB=4.04352e-05;MQSB=4.195e-29;BQB=0.854796;MQ0F=0.00446828;AF1=1;AC1=2;DP4=6,1,781,81;MQ=24;FQ=-281.989;PV4=0.501592,1,5.38186e-10,1;ANN=C|synonymous_variant|LOW|NS2|GENE_NS2|transcript|TRANSCRIPT_NS2|protein_coding|1/1|c.1173T>C|p.Tyr391Tyr|1173/2394|1173/2394|391/797||WARNING_TRANSCRIPT_NO_START_CODON,C|upstream_gene_variant|MODIFIER|NS3|GENE_NS3|transc…	LOW	Synonymous	GT:PL	1/1:255,255,0
KP164568_BHI3734_H804698_2014_08_26_Human_Brazil	2856	.	G	115	10.3604	T	995	89.6396	1110	85.9973	PASS	DP=1109;VDB=0.99923;SGB=-0.693147;RPB=0.76181;MQB=3.35955e-09;MQSB=5.12437e-28;BQB=0.0300539;MQ0F=0.00450857;AF1=1;AC1=2;DP4=72,18,714,63;MQ=23;FQ=-248.989;PV4=0.000853517,1,1.24151e-16,1;ANN=T|missense_variant|MODERATE|NS2|GENE_NS2|transcript|TRANSCRIPT_NS2|protein_coding|1/1|c.1174G>T|p.Ala392Ser|1174/2394|1174/2394|392/797||WARNING_TRANSCRIPT_NO_START_CODON,T|upstream_gene_variant|MODIFIER|NS3…	MODERATE	Non-synonymous	GT:PL	1/1:119,222,0
KP164568_BHI3734_H804698_2014_08_26_Human_Brazil	2876	.	T	9	0.816697	C	1093	99.1833	1102	221.999	PASS	DP=1102;VDB=0.934917;SGB=-0.693147;RPB=0.730844;MQB=0.000132108;MQSB=0;BQB=0.84059;MQ0F=0.00453721;AF1=1;AC1=2;DP4=5,1,677,241;MQ=23;FQ=-281.989;PV4=1,0.0458118,1.13733e-09,1;ANN=C|synonymous_variant|LOW|NS2|GENE_NS2|transcript|TRANSCRIPT_NS2|protein_coding|1/1|c.1194T>C|p.Asn398Asn|1194/2394|1194/2394|398/797||WARNING_TRANSCRIPT_NO_START_CODON,C|upstream_gene_variant|MODIFIER|NS3|GENE_NS3|transc…	LOW	Synonymous	GT:PL	1/1:255,255,0
KP164568_BHI3734_H804698_2014_08_26_Human_Brazil	2885	.	G	13	1.02848	A	1251	98.9715	1264	221.999	PASS	DP=1263;VDB=0.352109;SGB=-0.693147;RPB=0.700496;MQB=6.97733e-06;MQSB=0;BQB=0.953816;MQ0F=0.00395883;AF1=1;AC1=2;DP4=6,2,718,311;MQ=24;FQ=-281.989;PV4=1,0.0957363,4.06459e-12,1;ANN=A|synonymous_variant|LOW|NS2|GENE_NS2|transcript|TRANSCRIPT_NS2|protein_coding|1/1|c.1203G>A|p.Pro401Pro|1203/2394|1203/2394|401/797||WARNING_TRANSCRIPT_NO_START_CODON,A|upstream_gene_variant|MODIFIER|NS3|GENE_NS3|trans…	LOW	Synonymous	GT:PL	1/1:255,255,0
KP164568_BHI3734_H804698_2014_08_26_Human_Brazil	2900	.	G	10	0.59312	A	1676	99.4069	1686	221.999	PASS	DP=1684;VDB=0.96343;SGB=-0.693147;RPB=0.976533;MQB=6.90989e-06;MQSB=2.55982e-39;BQB=0.800944;MQ0F=0.00296912;AF1=1;AC1=2;DP4=4,4,969,350;MQ=24;FQ=-281.989;PV4=0.220557,1,8.20883e-11,1;ANN=A|synonymous_variant|LOW|NS2|GENE_NS2|transcript|TRANSCRIPT_NS2|protein_coding|1/1|c.1218G>A|p.Thr406Thr|1218/2394|1218/2394|406/797||WARNING_TRANSCRIPT_NO_START_CODON,A|upstream_gene_variant|MODIFIER|NS3|GENE_N…	LOW	Synonymous	GT:PL	1/1:255,255,0
KP164568_BHI3734_H804698_2014_08_26_Human_Brazil	2927	.	A	9	0.420954	G	2129	99.579	2138	221.999	PASS	DP=2134;VDB=0.129549;SGB=-0.693147;RPB=0.811827;MQB=8.94566e-06;MQSB=6.70509e-17;BQB=0.234777;MQ0F=0.00234302;AF1=1;AC1=2;DP4=4,4,1173,375;MQ=25;FQ=-281.989;PV4=0.104557,1,9.31944e-11,0.0921534;ANN=G|synonymous_variant|LOW|NS2|GENE_NS2|transcript|TRANSCRIPT_NS2|protein_coding|1/1|c.1245A>G|p.Thr415Thr|1245/2394|1245/2394|415/797||WARNING_TRANSCRIPT_NO_START_CODON,G|upstream_gene_variant|MODIFIER|…	LOW	Synonymous	GT:PL	1/1:255,255,0
KP164568_BHI3734_H804698_2014_08_26_Human_Brazil	2960	.	T	5	0.240385	C	2075	99.7596	2080	221.999	PASS	DP=2077;VDB=0.998531;SGB=-0.693147;RPB=0.200304;MQB=0.000597888;MQSB=6.97732e-16;BQB=0.104221;MQ0F=0;AF1=1;AC1=2;DP4=3,2,980,553;MQ=25;FQ=-281.989;PV4=1,1,9.32143e-10,1;ANN=C|synonymous_variant|LOW|NS2|GENE_NS2|transcript|TRANSCRIPT_NS2|protein_coding|1/1|c.1278T>C|p.Leu426Leu|1278/2394|1278/2394|426/797||WARNING_TRANSCRIPT_NO_START_CODON,C|upstream_gene_variant|MODIFIER|NS3|GENE_NS3|transcript|T…	LOW	Synonymous	GT:PL	1/1:255,255,0
KP164568_BHI3734_H804698_2014_08_26_Human_Brazil	2963	.	C	5	0.243902	T	2045	99.7561	2050	221.999	PASS	DP=2047;VDB=0.999666;SGB=-0.693147;RPB=0.657698;MQB=0.00314855;MQSB=4.74443e-19;BQB=0.0945893;MQ0F=0;AF1=1;AC1=2;DP4=3,2,952,563;MQ=25;FQ=-281.989;PV4=1,1,1.01212e-06,1;ANN=T|synonymous_variant|LOW|NS2|GENE_NS2|transcript|TRANSCRIPT_NS2|protein_coding|1/1|c.1281C>T|p.Ser427Ser|1281/2394|1281/2394|427/797||WARNING_TRANSCRIPT_NO_START_CODON,T|upstream_gene_variant|MODIFIER|NS3|GENE_NS3|transcript|T…	LOW	Synonymous	GT:PL	1/1:255,255,0
KP164568_BHI3734_H804698_2014_08_26_Human_Brazil	3014	.	A	0	0	G	911	100	911	221.999	PASS	DP=911;VDB=0;SGB=-0.693147;MQSB=1.93448e-16;MQ0F=0;AF1=1;AC1=2;DP4=0,0,422,344;MQ=25;FQ=-281.989;ANN=G|synonymous_variant|LOW|NS2|GENE_NS2|transcript|TRANSCRIPT_NS2|protein_coding|1/1|c.1332A>G|p.Lys444Lys|1332/2394|1332/2394|444/797||WARNING_TRANSCRIPT_NO_START_CODON,G|upstream_gene_variant|MODIFIER|NS3|GENE_NS3|transcript|TRANSCRIPT_NS3|protein_coding||c.-1063A>G|||||1063|WARNING_TRANSCRIPT_NO_…	LOW	Synonymous	GT:PL	1/1:255,255,0
KP164568_BHI3734_H804698_2014_08_26_Human_Brazil	3023	.	C	0	0	T	570	100	570	221.999	PASS	DP=569;VDB=0;SGB=-0.693147;MQSB=1.63137e-11;MQ0F=0;AF1=1;AC1=2;DP4=0,0,171,315;MQ=24;FQ=-281.989;ANN=T|synonymous_variant|LOW|NS2|GENE_NS2|transcript|TRANSCRIPT_NS2|protein_coding|1/1|c.1341C>T|p.Ile447Ile|1341/2394|1341/2394|447/797||WARNING_TRANSCRIPT_NO_START_CODON,T|upstream_gene_variant|MODIFIER|NS3|GENE_NS3|transcript|TRANSCRIPT_NS3|protein_coding||c.-1054C>T|||||1054|WARNING_TRANSCRIPT_NO_…	LOW	Synonymous	GT:PL	1/1:255,255,0
KP164568_BHI3734_H804698_2014_08_26_Human_Brazil	3044	.	T	1	0.182815	C	546	99.8172	547	221.999	PASS	DP=547;VDB=5.74687e-41;SGB=-0.693147;RPB=1;MQB=1;MQSB=3.92541e-18;BQB=1;MQ0F=0.0219378;AF1=1;AC1=2;DP4=0,1,122,383;MQ=19;FQ=-281.989;PV4=1,1,0.00159541,1;ANN=C|synonymous_variant|LOW|NS2|GENE_NS2|transcript|TRANSCRIPT_NS2|protein_coding|1/1|c.1362T>C|p.His454His|1362/2394|1362/2394|454/797||WARNING_TRANSCRIPT_NO_START_CODON,C|upstream_gene_variant|MODIFIER|NS3|GENE_NS3|transcript|TRANSCRIPT_NS3|p…	LOW	Synonymous	GT:PL	1/1:255,255,0
KP164568_BHI3734_H804698_2014_08_26_Human_Brazil	3050	.	A	1	0.166667	G	599	99.8333	600	221.999	PASS	DP=599;VDB=0;SGB=-0.693147;RPB=1;MQB=1;MQSB=1.96545e-22;BQB=1;MQ0F=0.0233723;AF1=1;AC1=2;DP4=0,1,154,398;MQ=18;FQ=-281.989;PV4=1,1,0.00144293,1;ANN=G|synonymous_variant|LOW|NS2|GENE_NS2|transcript|TRANSCRIPT_NS2|protein_coding|1/1|c.1368A>G|p.Ser456Ser|1368/2394|1368/2394|456/797||WARNING_TRANSCRIPT_NO_START_CODON,G|upstream_gene_variant|MODIFIER|NS3|GENE_NS3|transcript|TRANSCRIPT_NS3|protein_cod…	LOW	Synonymous	GT:PL	1/1:255,255,0
KP164568_BHI3734_H804698_2014_08_26_Human_Brazil	3078	.	A	6	0.474308	G	1259	99.5257	1265	221.999	PASS	DP=1261;VDB=0.575671;SGB=-0.693147;RPB=0.221438;MQB=0.000582746;MQSB=9.66896e-44;BQB=0.115564;MQ0F=0.0142744;AF1=1;AC1=2;DP4=2,3,222,863;MQ=20;FQ=-281.989;PV4=0.273861,1,1.48395e-11,1;ANN=G|missense_variant|MODERATE|NS2|GENE_NS2|transcript|TRANSCRIPT_NS2|protein_coding|1/1|c.1396A>G|p.Met466Val|1396/2394|1396/2394|466/797||WARNING_TRANSCRIPT_NO_START_CODON,G|upstream_gene_variant|MODIFIER|NS3|GEN…	MODERATE	Non-synonymous	GT:PL	1/1:255,255,0
KP164568_BHI3734_H804698_2014_08_26_Human_Brazil	3089	.	T	6	0.500417	C	1193	99.4996	1199	221.999	PASS	DP=1195;VDB=0.0310427;SGB=-0.693147;RPB=0.071566;MQB=0.00255311;MQSB=9.80909e-44;BQB=0.936354;MQ0F=0.0142259;AF1=1;AC1=2;DP4=2,2,231,779;MQ=20;FQ=-281.989;PV4=0.227853,0.376949,7.93645e-10,1;ANN=C|synonymous_variant|LOW|NS2|GENE_NS2|transcript|TRANSCRIPT_NS2|protein_coding|1/1|c.1407T>C|p.Asp469Asp|1407/2394|1407/2394|469/797||WARNING_TRANSCRIPT_NO_START_CODON,C|upstream_gene_variant|MODIFIER|NS3…	LOW	Synonymous	GT:PL	1/1:255,255,0
KP164568_BHI3734_H804698_2014_08_26_Human_Brazil	3092	.	A	5	0.450045	G	1106	99.55	1111	221.999	PASS	DP=1107;VDB=5.5498e-06;SGB=-0.693147;RPB=0.0920351;MQB=0.0025594;MQSB=4.38466e-42;BQB=0.753421;MQ0F=0.0135501;AF1=1;AC1=2;DP4=2,2,228,704;MQ=20;FQ=-281.989;PV4=0.254292,0.461087,8.13312e-10,0.416636;ANN=G|synonymous_variant|LOW|NS2|GENE_NS2|transcript|TRANSCRIPT_NS2|protein_coding|1/1|c.1410A>G|p.Thr470Thr|1410/2394|1410/2394|470/797||WARNING_TRANSCRIPT_NO_START_CODON,G|upstream_gene_variant|MODI…	LOW	Synonymous	GT:PL	1/1:255,255,0
KP164568_BHI3734_H804698_2014_08_26_Human_Brazil	3110	.	T	5	0.531915	C	935	99.4681	940	221.999	PASS	DP=935;VDB=9.61741e-22;SGB=-0.693147;RPB=0.779474;MQB=0.0113615;MQSB=1.52151e-09;BQB=0.867505;MQ0F=0.00748663;AF1=1;AC1=2;DP4=1,2,181,616;MQ=20;FQ=-281.989;PV4=0.539516,0.328556,1.02612e-07,0.422431;ANN=C|synonymous_variant|LOW|NS2|GENE_NS2|transcript|TRANSCRIPT_NS2|protein_coding|1/1|c.1428T>C|p.Asn476Asn|1428/2394|1428/2394|476/797||WARNING_TRANSCRIPT_NO_START_CODON,C|upstream_gene_variant|MODI…	LOW	Synonymous	GT:PL	1/1:255,255,0
KP164568_BHI3734_H804698_2014_08_26_Human_Brazil	3116	.	T	5	0.578704	C	859	99.4213	864	221.999	PASS	DP=860;VDB=3.31067e-33;SGB=-0.693147;RPB=0.915992;MQB=0.0113818;MQSB=2.75295e-07;BQB=0.993425;MQ0F=0.00813953;AF1=1;AC1=2;DP4=1,2,161,577;MQ=20;FQ=-281.989;PV4=0.523473,0.224448,9.12508e-08,1;ANN=C|synonymous_variant|LOW|NS2|GENE_NS2|transcript|TRANSCRIPT_NS2|protein_coding|1/1|c.1434T>C|p.Cys478Cys|1434/2394|1434/2394|478/797||WARNING_TRANSCRIPT_NO_START_CODON,C|upstream_gene_variant|MODIFIER|NS…	LOW	Synonymous	GT:PL	1/1:255,255,0
KP164568_BHI3734_H804698_2014_08_26_Human_Brazil	3224	.	T	0	0	C	210	100	210	221.999	PASS	DP=210;VDB=0.207018;SGB=-0.693147;MQSB=0.000685072;MQ0F=0;AF1=1;AC1=2;DP4=0,0,104,43;MQ=23;FQ=-281.989;ANN=C|synonymous_variant|LOW|NS2|GENE_NS2|transcript|TRANSCRIPT_NS2|protein_coding|1/1|c.1542T>C|p.Pro514Pro|1542/2394|1542/2394|514/797||WARNING_TRANSCRIPT_NO_START_CODON,C|upstream_gene_variant|MODIFIER|NS3|GENE_NS3|transcript|TRANSCRIPT_NS3|protein_coding||c.-853T>C|||||853|WARNING_TRANSCRIPT…	LOW	Synonymous	GT:PL	1/1:255,255,0
KP164568_BHI3734_H804698_2014_08_26_Human_Brazil	3446	.	C	5	1.71233	T	287	98.2877	292	221.999	PASS	DP=290;VDB=0.00667672;SGB=-0.693147;RPB=0.0621762;MQB=0.0103627;MQSB=0.998164;BQB=0.927461;MQ0F=0.00344828;AF1=1;AC1=2;DP4=1,1,165,28;MQ=22;FQ=-281.989;PV4=0.275971,1,0.000198579,1;ANN=T|synonymous_variant|LOW|NS2|GENE_NS2|transcript|TRANSCRIPT_NS2|protein_coding|1/1|c.1764C>T|p.Thr588Thr|1764/2394|1764/2394|588/797||WARNING_TRANSCRIPT_NO_START_CODON,T|upstream_gene_variant|MODIFIER|NS3|GENE_NS3|…	LOW	Synonymous	GT:PL	1/1:255,255,0
KP164568_BHI3734_H804698_2014_08_26_Human_Brazil	3467	.	T	10	3.71747	C	259	96.2825	269	157.998	PASS	DP=267;VDB=0.990789;SGB=-0.693147;RPB=0.447567;MQB=0.0144987;MQSB=3.25224e-06;BQB=0.722941;MQ0F=0;AF1=1;AC1=2;DP4=4,2,115,65;MQ=23;FQ=-281.989;PV4=1,1,1.35668e-07,1;ANN=C|synonymous_variant|LOW|NS2|GENE_NS2|transcript|TRANSCRIPT_NS2|protein_coding|1/1|c.1785T>C|p.Phe595Phe|1785/2394|1785/2394|595/797||WARNING_TRANSCRIPT_NO_START_CODON,C|upstream_gene_variant|MODIFIER|NS3|GENE_NS3|transcript|TRANS…	LOW	Synonymous	GT:PL	1/1:191,255,0
KP164568_BHI3734_H804698_2014_08_26_Human_Brazil	3482	.	T	11	3.33333	C	319	96.6667	330	192.999	PASS	DP=328;VDB=1;SGB=-0.693147;RPB=0.988394;MQB=0.000725489;MQSB=7.00393e-08;BQB=0.790427;MQ0F=0;AF1=1;AC1=2;DP4=3,2,127,88;MQ=24;FQ=-281.989;PV4=1,0.439532,2.38217e-12,0.118133;ANN=C|synonymous_variant|LOW|NS2|GENE_NS2|transcript|TRANSCRIPT_NS2|protein_coding|1/1|c.1800T>C|p.Asn600Asn|1800/2394|1800/2394|600/797||WARNING_TRANSCRIPT_NO_START_CODON,C|upstream_gene_variant|MODIFIER|NS3|GENE_NS3|transcr…	LOW	Synonymous	GT:PL	1/1:226,255,0
KP164568_BHI3734_H804698_2014_08_26_Human_Brazil	3497	.	T	6	2.0202	C	291	97.9798	297	221.999	PASS	DP=297;VDB=0.000291475;SGB=-0.693147;RPB=0.530406;MQB=0.0030774;MQSB=0.000187106;BQB=0.944094;MQ0F=0;AF1=1;AC1=2;DP4=2,2,112,77;MQ=25;FQ=-281.989;PV4=1,1,5.71804e-07,0.429135;ANN=C|synonymous_variant|LOW|NS2|GENE_NS2|transcript|TRANSCRIPT_NS2|protein_coding|1/1|c.1815T>C|p.Asn605Asn|1815/2394|1815/2394|605/797||WARNING_TRANSCRIPT_NO_START_CODON,C|upstream_gene_variant|MODIFIER|NS3|GENE_NS3|transc…	LOW	Synonymous	GT:PL	1/1:255,255,0
KP164568_BHI3734_H804698_2014_08_26_Human_Brazil	3503	.	A	5	1.71821	G	286	98.2818	291	221.999	PASS	DP=290;VDB=9.89304e-08;SGB=-0.693147;RPB=0.752591;MQB=0.0153497;MQSB=1.67367e-05;BQB=0.818168;MQ0F=0;AF1=1;AC1=2;DP4=2,1,107,82;MQ=26;FQ=-281.989;PV4=1,0.254031,4.59379e-05,0.139798;ANN=G|synonymous_variant|LOW|NS2|GENE_NS2|transcript|TRANSCRIPT_NS2|protein_coding|1/1|c.1821A>G|p.Arg607Arg|1821/2394|1821/2394|607/797||WARNING_TRANSCRIPT_NO_START_CODON,G|upstream_gene_variant|MODIFIER|NS3|GENE_NS3…	LOW	Synonymous	GT:PL	1/1:255,255,0
KP164568_BHI3734_H804698_2014_08_26_Human_Brazil	3863	.	T	6	2.83019	C	206	97.1698	212	135.998	PASS	DP=210;VDB=1.2957e-40;SGB=-0.693147;RPB=0.0431958;MQB=0.00358904;MQSB=1;BQB=0.122837;MQ0F=0.161905;AF1=1;AC1=2;DP4=5,0,153,1;MQ=27;FQ=-281.989;PV4=1,1,0.00216729,1;ANN=C|synonymous_variant|LOW|NS2|GENE_NS2|transcript|TRANSCRIPT_NS2|protein_coding|1/1|c.2181T>C|p.Tyr727Tyr|2181/2394|2181/2394|727/797||WARNING_TRANSCRIPT_NO_START_CODON,C|upstream_gene_variant|MODIFIER|NS3|GENE_NS3|transcript|TRANSC…	LOW	Synonymous	GT:PL	1/1:169,255,0
KP164568_BHI3734_H804698_2014_08_26_Human_Brazil	4082	.	G	10	3.57143	A	270	96.4286	280	221.999	PASS	DP=276;VDB=0;SGB=-0.693147;RPB=0.962106;MQB=7.52061e-06;MQSB=1.48396e-19;BQB=0.935791;MQ0F=0.202899;AF1=1;AC1=2;DP4=7,2,74,135;MQ=25;FQ=-281.989;PV4=0.0142969,1,1.04293e-05,0.0704071;ANN=A|synonymous_variant|LOW|NS3|GENE_NS3|transcript|TRANSCRIPT_NS3|protein_coding|1/1|c.6G>A|p.Pro2Pro|6/1572|6/1572|2/523||WARNING_TRANSCRIPT_NO_START_CODON,A|upstream_gene_variant|MODIFIER|NS4|GENE_NS4|transcript|…	LOW	Synonymous	GT:PL	1/1:255,255,0
KP164568_BHI3734_H804698_2014_08_26_Human_Brazil	4670	.	C	0	0	T	202	100	202	221.999	PASS	DP=202;VDB=0.198702;SGB=-0.693147;MQSB=0.0772932;MQ0F=0;AF1=1;AC1=2;DP4=0,0,110,39;MQ=19;FQ=-281.989;ANN=T|synonymous_variant|LOW|NS3|GENE_NS3|transcript|TRANSCRIPT_NS3|protein_coding|1/1|c.594C>T|p.Tyr198Tyr|594/1572|594/1572|198/523||WARNING_TRANSCRIPT_NO_START_CODON,T|upstream_gene_variant|MODIFIER|NS4|GENE_NS4|transcript|TRANSCRIPT_NS4|protein_coding||c.-997C>T|||||997|WARNING_TRANSCRIPT_NO_S…	LOW	Synonymous	GT:PL	1/1:255,255,0
KP164568_BHI3734_H804698_2014_08_26_Human_Brazil	4688	.	T	2	0.900901	A	220	99.0991	222	174.998	PASS	DP=222;VDB=0.020176;SGB=-0.693147;RPB=1;MQB=1;MQSB=0.00121679;BQB=1;MQ0F=0;AF1=1;AC1=2;DP4=1,0,113,32;MQ=17;FQ=-281.989;PV4=1,0.150275,0.00194457,1;ANN=A|synonymous_variant|LOW|NS3|GENE_NS3|transcript|TRANSCRIPT_NS3|protein_coding|1/1|c.612T>A|p.Thr204Thr|612/1572|612/1572|204/523||WARNING_TRANSCRIPT_NO_START_CODON,A|upstream_gene_variant|MODIFIER|NS4|GENE_NS4|transcript|TRANSCRIPT_NS4|protein_co…	LOW	Synonymous	GT:PL	1/1:208,255,0
KP164568_BHI3734_H804698_2014_08_26_Human_Brazil	4712	.	C	2	0.947867	T	209	99.0521	211	139.998	PASS	DP=211;VDB=0.00565022;SGB=-0.693147;RPB=1;MQB=1;MQSB=0.495344;BQB=1;MQ0F=0.014218;AF1=1;AC1=2;DP4=1,0,87,60;MQ=16;FQ=-281.989;PV4=1,0.107662,0.000345816,0.447893;ANN=T|synonymous_variant|LOW|NS3|GENE_NS3|transcript|TRANSCRIPT_NS3|protein_coding|1/1|c.636C>T|p.Asp212Asp|636/1572|636/1572|212/523||WARNING_TRANSCRIPT_NO_START_CODON,T|upstream_gene_variant|MODIFIER|NS4|GENE_NS4|transcript|TRANSCRIPT_…	LOW	Synonymous	GT:PL	1/1:173,255,0
KP164568_BHI3734_H804698_2014_08_26_Human_Brazil	4713	.	A	2	0.970874	G	204	99.0291	206	121.998	PASS	DP=206;VDB=0.00178606;SGB=-0.693147;RPB=1;MQB=1;MQSB=0.179735;BQB=1;MQ0F=0.0145631;AF1=1;AC1=2;DP4=1,0,87,55;MQ=15;FQ=-281.989;PV4=1,0.115425,0.000201363,1;ANN=G|missense_variant|MODERATE|NS3|GENE_NS3|transcript|TRANSCRIPT_NS3|protein_coding|1/1|c.637A>G|p.Met213Val|637/1572|637/1572|213/523||WARNING_TRANSCRIPT_NO_START_CODON,G|upstream_gene_variant|MODIFIER|NS4|GENE_NS4|transcript|TRANSCRIPT_NS4…	MODERATE	Non-synonymous	GT:PL	1/1:155,255,0
KP164568_BHI3734_H804698_2014_08_26_Human_Brazil	4725	.	T	3	1.38889	C	213	98.6111	216	132.998	PASS	DP=216;VDB=0.999774;SGB=-0.693147;RPB=0.93038;MQB=0.0601266;MQSB=0.709892;BQB=0.712025;MQ0F=0.0138889;AF1=1;AC1=2;DP4=2,0,76,82;MQ=16;FQ=-281.989;PV4=0.236085,0.333898,0.000841945,1;ANN=C|missense_variant|MODERATE|NS3|GENE_NS3|transcript|TRANSCRIPT_NS3|protein_coding|1/1|c.649T>C|p.Tyr217His|649/1572|649/1572|217/523||WARNING_TRANSCRIPT_NO_START_CODON,C|upstream_gene_variant|MODIFIER|NS4|GENE_NS4…	MODERATE	Non-synonymous	GT:PL	1/1:166,255,0
KP164568_BHI3734_H804698_2014_08_26_Human_Brazil	4744		A	178	79.4643	C	46	20.5357	224			Gln -> Pro	MODERATE	Non-synonymous
KP164568_BHI3734_H804698_2014_08_26_Human_Brazil	4747	.	C	1	0.45045	T	221	99.5495	222	194.999	PASS	DP=222;VDB=0.999995;SGB=-0.693147;RPB=1;MQB=1;MQSB=0.132952;BQB=1;MQ0F=0.0135135;AF1=1;AC1=2;DP4=1,0,85,74;MQ=17;FQ=-281.989;PV4=1,1,0.159253,0.126039;ANN=T|missense_variant|MODERATE|NS3|GENE_NS3|transcript|TRANSCRIPT_NS3|protein_coding|1/1|c.671C>T|p.Thr224Ile|671/1572|671/1572|224/523||WARNING_TRANSCRIPT_NO_START_CODON,T|upstream_gene_variant|MODIFIER|NS4|GENE_NS4|transcript|TRANSCRIPT_NS4|prot…	MODERATE	Non-synonymous	GT:PL	1/1:228,255,0
KP164568_BHI3734_H804698_2014_08_26_Human_Brazil	5585	.	A	281	64.5977	T	154	35.4023	435	101.008	PASS	DP=436;VDB=0;SGB=-0.693147;RPB=0.0431956;MQB=0.000162767;BQB=0.362084;MQ0F=0;AF1=0.5;AC1=1;DP4=250,0,137,0;MQ=39;FQ=104.016;PV4=1,0.4446,9.18129e-07,0.0137763;ANN=T|synonymous_variant|LOW|NS3|GENE_NS3|transcript|TRANSCRIPT_NS3|protein_coding|1/1|c.1509A>T|p.Gly503Gly|1509/1572|1509/1572|503/523||WARNING_TRANSCRIPT_NO_START_CODON,T|upstream_gene_variant|MODIFIER|NS4|GENE_NS4|transcript|TRANSCRIPT_…	LOW	Synonymous	GT:PL	0/1:131,0,227
KP164568_BHI3734_H804698_2014_08_26_Human_Brazil	5597		C	467	70.015	T	200	29.985	667				LOW	Synonymous
KP164568_BHI3734_H804698_2014_08_26_Human_Brazil	5687	.	C	1074	71.2202	T	434	28.7798	1508	143.008	PASS	DP=1498;VDB=0.0301946;SGB=-0.693147;RPB=1.77181e-06;MQB=0;MQSB=0.816346;BQB=0.996426;MQ0F=0;AF1=0.5;AC1=1;DP4=719,128,246,103;MQ=40;FQ=146.016;PV4=3.16113e-08,0.218577,0,0.0326597;ANN=T|synonymous_variant|LOW|NS4|GENE_NS4|transcript|TRANSCRIPT_NS4|protein_coding|1/1|c.21C>T|p.Thr7Thr|21/1833|21/1833|7/610||WARNING_TRANSCRIPT_NO_START_CODON,T|upstream_gene_variant|MODIFIER|capsid|GENE_capsid|trans…	LOW	Synonymous	GT:PL	0/1:173,0,255
KP164568_BHI3734_H804698_2014_08_26_Human_Brazil	5696	.	T	1240	75.1971	C	409	24.8029	1649	80.0075	PASS	DP=1643;VDB=0.0396885;SGB=-0.693147;RPB=0.110136;MQB=0;MQSB=0.404417;BQB=0.0369974;MQ0F=0;AF1=0.5;AC1=1;DP4=826,128,255,78;MQ=39;FQ=83.0157;PV4=3.99526e-05,0.00647026,0,0.189985;ANN=C|synonymous_variant|LOW|NS4|GENE_NS4|transcript|TRANSCRIPT_NS4|protein_coding|1/1|c.30T>C|p.Gly10Gly|30/1833|30/1833|10/610||WARNING_TRANSCRIPT_NO_START_CODON,C|upstream_gene_variant|MODIFIER|capsid|GENE_capsid|trans…	LOW	Synonymous	GT:PL	0/1:110,0,255
KP164568_BHI3734_H804698_2014_08_26_Human_Brazil	5714	.	A	1425	72.225	G	548	27.775	1973	142.008	PASS	DP=1966;VDB=0.998961;SGB=-0.693147;RPB=0.137224;MQB=0;MQSB=0.0207821;BQB=0.994857;MQ0F=0;AF1=0.5;AC1=1;DP4=963,110,324,83;MQ=39;FQ=145.016;PV4=6.57259e-07,1,0,4.22459e-05;ANN=G|synonymous_variant|LOW|NS4|GENE_NS4|transcript|TRANSCRIPT_NS4|protein_coding|1/1|c.48A>G|p.Ser16Ser|48/1833|48/1833|16/610||WARNING_TRANSCRIPT_NO_START_CODON,G|upstream_gene_variant|MODIFIER|capsid|GENE_capsid|transcript|T…	LOW	Synonymous	GT:PL	0/1:172,0,255
KP164568_BHI3734_H804698_2014_08_26_Human_Brazil	5738	.	G	1448	68.2697	A	673	31.7303	2121	225.009	PASS	DP=2118;VDB=1;SGB=-0.693147;RPB=2.68485e-14;MQB=0;MQSB=0.0963239;BQB=0.828244;MQ0F=0;AF1=0.5;AC1=1;DP4=812,255,344,139;MQ=39;FQ=225.007;PV4=0.0439166,1,0,0.000239148;ANN=A|synonymous_variant|LOW|NS4|GENE_NS4|transcript|TRANSCRIPT_NS4|protein_coding|1/1|c.72G>A|p.Val24Val|72/1833|72/1833|24/610||WARNING_TRANSCRIPT_NO_START_CODON,A|upstream_gene_variant|MODIFIER|capsid|GENE_capsid|transcript|TRANSC…	LOW	Synonymous	GT:PL	0/1:255,0,255
KP164568_BHI3734_H804698_2014_08_26_Human_Brazil	5756	.	C	1417	69.7343	T	615	30.2657	2032	225.009	PASS	DP=2029;VDB=0.624556;SGB=-0.693147;RPB=0.0128028;MQB=0;MQSB=0.175508;BQB=0.21419;MQ0F=0;AF1=0.5;AC1=1;DP4=749,310,264,175;MQ=39;FQ=225.007;PV4=7.97533e-05,1,0,1;ANN=T|synonymous_variant|LOW|NS4|GENE_NS4|transcript|TRANSCRIPT_NS4|protein_coding|1/1|c.90C>T|p.Val30Val|90/1833|90/1833|30/610||WARNING_TRANSCRIPT_NO_START_CODON,T|upstream_gene_variant|MODIFIER|capsid|GENE_capsid|transcript|TRANSCRIPT_…	LOW	Synonymous	GT:PL	0/1:255,0,255
KP164568_BHI3734_H804698_2014_08_26_Human_Brazil	5784	.	T	1654	74.0376	C	580	25.9624	2234	177.009	PASS	DP=2225;VDB=0.997076;SGB=-0.693147;RPB=7.67421e-05;MQB=0;MQSB=0.195695;BQB=0.103935;MQ0F=0.00179775;AF1=0.5;AC1=1;DP4=688,536,200,244;MQ=39;FQ=180.017;PV4=6.26001e-05,0.0392406,0,0.461385;ANN=C|synonymous_variant|LOW|NS4|GENE_NS4|transcript|TRANSCRIPT_NS4|protein_coding|1/1|c.118T>C|p.Leu40Leu|118/1833|118/1833|40/610||WARNING_TRANSCRIPT_NO_START_CODON,C|upstream_gene_variant|MODIFIER|capsid|GENE…	LOW	Synonymous	GT:PL	0/1:207,0,255
KP164568_BHI3734_H804698_2014_08_26_Human_Brazil	5793	.	G	1583	73.423	T	573	26.577	2156	84.0076	PASS	DP=2150;VDB=0.541442;SGB=-0.693147;RPB=0.000162522;MQB=0;MQSB=0.953278;BQB=0.277769;MQ0F=0.00232558;AF1=0.5;AC1=1;DP4=602,569,220,207;MQ=39;FQ=87.0157;PV4=1,0.233265,0,1;ANN=T|missense_variant|MODERATE|NS4|GENE_NS4|transcript|TRANSCRIPT_NS4|protein_coding|1/1|c.127G>T|p.Val43Leu|127/1833|127/1833|43/610||WARNING_TRANSCRIPT_NO_START_CODON,T|upstream_gene_variant|MODIFIER|capsid|GENE_capsid|transcr…	MODERATE	Non-synonymous	GT:PL	0/1:114,0,255
KP164568_BHI3734_H804698_2014_08_26_Human_Brazil	5808	.	T	1669	77.0545	C	497	22.9455	2166	77.0075	PASS	DP=2158;VDB=0.00283256;SGB=-0.693147;RPB=0.00394385;MQB=0;MQSB=0.972745;BQB=0.0102323;MQ0F=0.00231696;AF1=0.5;AC1=1;DP4=624,566,168,213;MQ=39;FQ=80.0157;PV4=0.00473434,0.000782735,0,1;ANN=C|synonymous_variant|LOW|NS4|GENE_NS4|transcript|TRANSCRIPT_NS4|protein_coding|1/1|c.142T>C|p.Leu48Leu|142/1833|142/1833|48/610||WARNING_TRANSCRIPT_NO_START_CODON,C|upstream_gene_variant|MODIFIER|capsid|GENE_cap…	LOW	Synonymous	GT:PL	0/1:107,0,255
KP164568_BHI3734_H804698_2014_08_26_Human_Brazil	5839	.	T	1435	82.0469	C	314	17.9531	1749	36.0081	PASS	DP=1743;VDB=4.41655e-37;SGB=-0.693147;RPB=0;MQB=2.1631e-33;MQSB=0.0748389;BQB=1.07159e-20;MQ0F=0.00573723;AF1=0.5;AC1=1;DP4=420,603,68,188;MQ=39;FQ=39.0157;PV4=1.52396e-05,1.3049e-11,0,0;ANN=C|missense_variant|MODERATE|NS4|GENE_NS4|transcript|TRANSCRIPT_NS4|protein_coding|1/1|c.173T>C|p.Met58Thr|173/1833|173/1833|58/610||WARNING_TRANSCRIPT_NO_START_CODON,C|upstream_gene_variant|MODIFIER|capsid|GE…	MODERATE	Non-synonymous	GT:PL	0/1:66,0,255
KP164568_BHI3734_H804698_2014_08_26_Human_Brazil	5846	.	C	1308	79.4654	T	338	20.5346	1646	27.0155	PASS	DP=1644;VDB=1;SGB=-0.693147;RPB=1.96637e-08;MQB=0;MQSB=6.09121e-16;BQB=2.8026e-45;MQ0F=0.0723844;AF1=0.499999;AC1=1;DP4=364,582,197,90;MQ=38;FQ=30.0194;PV4=2.42392e-19,5.44971e-18,0,0;ANN=T|synonymous_variant|LOW|NS4|GENE_NS4|transcript|TRANSCRIPT_NS4|protein_coding|1/1|c.180C>T|p.Asn60Asn|180/1833|180/1833|60/610||WARNING_TRANSCRIPT_NO_START_CODON,T|upstream_gene_variant|MODIFIER|capsid|GENE_cap…	LOW	Synonymous	GT:PL	0/1:57,0,255
KP164568_BHI3734_H804698_2014_08_26_Human_Brazil	5858	.	C	999	55.0717	T	815	44.9283	1814	225.009	PASS	DP=1812;VDB=0.1802;SGB=-0.693147;RPB=0;MQB=0;MQSB=0;BQB=4.09382e-15;MQ0F=0.161148;AF1=0.5;AC1=1;DP4=259,479,577,110;MQ=35;FQ=225.007;PV4=0,6.92223e-14,0,0;ANN=T|synonymous_variant|LOW|NS4|GENE_NS4|transcript|TRANSCRIPT_NS4|protein_coding|1/1|c.192C>T|p.Tyr64Tyr|192/1833|192/1833|64/610||WARNING_TRANSCRIPT_NO_START_CODON,T|upstream_gene_variant|MODIFIER|capsid|GENE_capsid|transcript|TRANSCRIPT_cap…	LOW	Synonymous	GT:PL	0/1:255,0,255
KP164568_BHI3734_H804698_2014_08_26_Human_Brazil	5861	.	G	1033	54.3684	A	867	45.6316	1900	205.009	PASS	DP=1897;VDB=0.121498;SGB=-0.693147;RPB=0;MQB=0;MQSB=0;BQB=2.88016e-17;MQ0F=0.17185;AF1=0.5;AC1=1;DP4=346,438,584,140;MQ=34;FQ=207.974;PV4=0,4.72135e-11,0,0;ANN=A|synonymous_variant|LOW|NS4|GENE_NS4|transcript|TRANSCRIPT_NS4|protein_coding|1/1|c.195G>A|p.Gln65Gln|195/1833|195/1833|65/610||WARNING_TRANSCRIPT_NO_START_CODON,A|upstream_gene_variant|MODIFIER|capsid|GENE_capsid|transcript|TRANSCRIPT_ca…	LOW	Synonymous	GT:PL	0/1:235,0,255
KP164568_BHI3734_H804698_2014_08_26_Human_Brazil	5864	.	G	960	53.9326	A	820	46.0674	1780	194.009	PASS	DP=1777;VDB=5.54872e-14;SGB=-0.693147;RPB=0;MQB=0;MQSB=0;BQB=1.40501e-08;MQ0F=0.183455;AF1=0.5;AC1=1;DP4=331,393,585,95;MQ=33;FQ=197.014;PV4=0,1.65146e-08,0,0;ANN=A|synonymous_variant|LOW|NS4|GENE_NS4|transcript|TRANSCRIPT_NS4|protein_coding|1/1|c.198G>A|p.Ser66Ser|198/1833|198/1833|66/610||WARNING_TRANSCRIPT_NO_START_CODON,A|upstream_gene_variant|MODIFIER|capsid|GENE_capsid|transcript|TRANSCRIPT…	LOW	Synonymous	GT:PL	0/1:224,0,255
KP164568_BHI3734_H804698_2014_08_26_Human_Brazil	5873	.	A	880	52.5373	G	795	47.4627	1675	208.009	PASS	DP=1673;VDB=6.38189e-17;SGB=-0.693147;RPB=1.47692e-25;MQB=0;MQSB=0;BQB=0.00537146;MQ0F=0.201435;AF1=0.5;AC1=1;DP4=359,339,537,108;MQ=32;FQ=210.932;PV4=2.79696e-36,0.0403403,0,5.22187e-05;ANN=G|synonymous_variant|LOW|NS4|GENE_NS4|transcript|TRANSCRIPT_NS4|protein_coding|1/1|c.207A>G|p.Val69Val|207/1833|207/1833|69/610||WARNING_TRANSCRIPT_NO_START_CODON,G|upstream_gene_variant|MODIFIER|capsid|GENE_…	LOW	Synonymous	GT:PL	0/1:238,0,255
KP164568_BHI3734_H804698_2014_08_26_Human_Brazil	5879	.	C	861	55.1216	T	701	44.8784	1562	111.008	PASS	DP=1559;VDB=7.65453e-29;SGB=-0.693147;RPB=5.04242e-16;MQB=0;MQSB=0;BQB=0.668909;MQ0F=0.21424;AF1=0.5;AC1=1;DP4=353,357,497,67;MQ=31;FQ=114.016;PV4=0,1,0,0.100706;ANN=T|synonymous_variant|LOW|NS4|GENE_NS4|transcript|TRANSCRIPT_NS4|protein_coding|1/1|c.213C>T|p.Asn71Asn|213/1833|213/1833|71/610||WARNING_TRANSCRIPT_NO_START_CODON,T|upstream_gene_variant|MODIFIER|capsid|GENE_capsid|transcript|TRANSCR…	LOW	Synonymous	GT:PL	0/1:141,0,255
KP164568_BHI3734_H804698_2014_08_26_Human_Brazil	5920	.	G	484	59.8269	A	325	40.1731	809	74.0075	PASS	DP=805;VDB=0.99998;SGB=-0.693147;RPB=0.999875;MQB=1.07859e-19;MQSB=0.147987;BQB=0.00943167;MQ0F=0.122981;AF1=0.5;AC1=1;DP4=300,96,231,19;MQ=34;FQ=77.0156;PV4=2.478e-08,1,1.84271e-19,0.00167941;ANN=A|missense_variant|MODERATE|NS4|GENE_NS4|transcript|TRANSCRIPT_NS4|protein_coding|1/1|c.254G>A|p.Arg85Lys|254/1833|254/1833|85/610||WARNING_TRANSCRIPT_NO_START_CODON,A|upstream_gene_variant|MODIFIER|cap…	MODERATE	Non-synonymous	GT:PL	0/1:104,0,255
KP164568_BHI3734_H804698_2014_08_26_Human_Brazil	5924	.	A	621	62.664	G	370	37.336	991	73.0074	PASS	DP=987;VDB=0.0246242;SGB=-0.693147;RPB=0.8927;MQB=2.61216e-16;MQSB=0.0697625;BQB=0.961971;MQ0F=0.120567;AF1=0.5;AC1=1;DP4=407,98,273,19;MQ=34;FQ=76.0156;PV4=2.54909e-07,1,2.27019e-13,0.0077317;ANN=G|synonymous_variant|LOW|NS4|GENE_NS4|transcript|TRANSCRIPT_NS4|protein_coding|1/1|c.258A>G|p.Leu86Leu|258/1833|258/1833|86/610||WARNING_TRANSCRIPT_NO_START_CODON,G|upstream_gene_variant|MODIFIER|capsid…	LOW	Synonymous	GT:PL	0/1:103,0,255
KP164568_BHI3734_H804698_2014_08_26_Human_Brazil	5927	.	C	664	57.539	T	490	42.461	1154	102.008	PASS	DP=1148;VDB=1.41301e-09;SGB=-0.693147;RPB=1.50686e-07;MQB=8.41099e-40;MQSB=0.0228455;BQB=4.29474e-08;MQ0F=0.197735;AF1=0.5;AC1=1;DP4=433,98,360,39;MQ=32;FQ=105.016;PV4=0.000246013,0.0123676,2.21125e-42,3.17596e-17;ANN=T|synonymous_variant|LOW|NS4|GENE_NS4|transcript|TRANSCRIPT_NS4|protein_coding|1/1|c.261C>T|p.Tyr87Tyr|261/1833|261/1833|87/610||WARNING_TRANSCRIPT_NO_START_CODON,T|upstream_gene_va…	LOW	Synonymous	GT:PL	0/1:132,0,255
KP164568_BHI3734_H804698_2014_08_26_Human_Brazil	5934	.	T	955	64.527	G	525	35.473	1480	30.0112	PASS	DP=1473;VDB=5.07064e-28;SGB=-0.693147;RPB=0;MQB=0;MQSB=0.282469;BQB=4.59579e-23;MQ0F=0.260692;AF1=0.5;AC1=1;DP4=638,101,417,50;MQ=30;FQ=33.0172;PV4=0.152812,7.41827e-17,0,0;ANN=G|missense_variant|MODERATE|NS4|GENE_NS4|transcript|TRANSCRIPT_NS4|protein_coding|1/1|c.268T>G|p.Ser90Ala|268/1833|268/1833|90/610||WARNING_TRANSCRIPT_NO_START_CODON,G|upstream_gene_variant|MODIFIER|capsid|GENE_capsid|tran…	MODERATE	Non-synonymous	GT:PL	0/1:60,0,255
KP164568_BHI3734_H804698_2014_08_26_Human_Brazil	5943	.	T	1072	53.9507	C	915	46.0493	1987	97.0078	PASS	DP=1975;VDB=6.25487e-30;SGB=-0.693147;RPB=0;MQB=0;MQSB=0.00662994;BQB=1.25684e-13;MQ0F=0.279494;AF1=0.5;AC1=1;DP4=709,102,685,82;MQ=30;FQ=100.016;PV4=0.271971,9.18983e-12,0,0;ANN=C|missense_variant|MODERATE|NS4|GENE_NS4|transcript|TRANSCRIPT_NS4|protein_coding|1/1|c.277T>C|p.Ser93Pro|277/1833|277/1833|93/610||WARNING_TRANSCRIPT_NO_START_CODON,C|upstream_gene_variant|MODIFIER|capsid|GENE_capsid|tr…	MODERATE	Non-synonymous	GT:PL	0/1:127,0,255
KP164568_BHI3734_H804698_2014_08_26_Human_Brazil	5945	.	A	1094	53.1068	G	966	46.8932	2060	77.0075	PASS	DP=2051;VDB=4.53007e-29;SGB=-0.693147;RPB=0;MQB=0;MQSB=0.000915112;BQB=1.12253e-07;MQ0F=0.29059;AF1=0.5;AC1=1;DP4=712,107,713,99;MQ=29;FQ=80.0157;PV4=0.602698,1.54124e-12,0,0;ANN=G|synonymous_variant|LOW|NS4|GENE_NS4|transcript|TRANSCRIPT_NS4|protein_coding|1/1|c.279A>G|p.Ser93Ser|279/1833|279/1833|93/610||WARNING_TRANSCRIPT_NO_START_CODON,G|upstream_gene_variant|MODIFIER|capsid|GENE_capsid|trans…	LOW	Synonymous	GT:PL	0/1:107,0,255
KP164568_BHI3734_H804698_2014_08_26_Human_Brazil	5954	.	T	1311	53.5321	G	1138	46.4679	2449	72.0074	PASS	DP=2435;VDB=8.49462e-31;SGB=-0.693147;RPB=0;MQB=0;MQSB=1.0492e-06;BQB=7.45808e-08;MQ0F=0.308419;AF1=0.5;AC1=1;DP4=852,113,805,125;MQ=28;FQ=75.0156;PV4=0.26768,1.28947e-11,0,3.40926e-26;ANN=G|synonymous_variant|LOW|NS4|GENE_NS4|transcript|TRANSCRIPT_NS4|protein_coding|1/1|c.288T>G|p.Pro96Pro|288/1833|288/1833|96/610||WARNING_TRANSCRIPT_NO_START_CODON,G|upstream_gene_variant|MODIFIER|capsid|GENE_ca…	LOW	Synonymous	GT:PL	0/1:102,0,255
KP164568_BHI3734_H804698_2014_08_26_Human_Brazil	5960	.	C	1378	48.7098	T	1451	51.2902	2829	25.0205	PASS	DP=2812;VDB=1.597e-20;SGB=-0.693147;RPB=0;MQB=0;MQSB=2.09356e-07;BQB=9.25895e-11;MQ0F=0.315078;AF1=0.499999;AC1=1;DP4=896,115,1002,145;MQ=27;FQ=28.0219;PV4=0.389239,2.91155e-09,0,9.10692e-26;ANN=T|synonymous_variant|LOW|NS4|GENE_NS4|transcript|TRANSCRIPT_NS4|protein_coding|1/1|c.294C>T|p.Tyr98Tyr|294/1833|294/1833|98/610||WARNING_TRANSCRIPT_NO_START_CODON,T|upstream_gene_variant|MODIFIER|capsid|G…	LOW	Synonymous	GT:PL	0/1:55,0,255
KP164568_BHI3734_H804698_2014_08_26_Human_Brazil	5967	.	A	1542	42.0737	G	2123	57.9263	3665	60.0073	PASS	DP=3642;VDB=2.43985e-08;SGB=-0.693147;RPB=0;MQB=0;MQSB=2.13134e-16;BQB=8.17524e-07;MQ0F=0.263317;AF1=0.5;AC1=1;DP4=1021,107,1438,185;MQ=28;FQ=63.0154;PV4=0.115784,1.46526e-05,0,3.03218e-17;ANN=G|missense_variant|MODERATE|NS4|GENE_NS4|transcript|TRANSCRIPT_NS4|protein_coding|1/1|c.301A>G|p.Thr101Ala|301/1833|301/1833|101/610||WARNING_TRANSCRIPT_NO_START_CODON,G|upstream_gene_variant|MODIFIER|capsi…	MODERATE	Non-synonymous	GT:PL	0/1:90,0,255
KP164568_BHI3734_H804698_2014_08_26_Human_Brazil	5968	.	C	1563	41.7022	T	2185	58.2978	3748	52.0072	PASS	DP=3725;VDB=2.49465e-08;SGB=-0.693147;RPB=0;MQB=0;MQSB=2.29222e-17;BQB=1.12026e-11;MQ0F=0.258792;AF1=0.5;AC1=1;DP4=1035,109,1474,191;MQ=28;FQ=55.0154;PV4=0.10617,6.43851e-06,0,4.02467e-12;ANN=T|missense_variant|MODERATE|NS4|GENE_NS4|transcript|TRANSCRIPT_NS4|protein_coding|1/1|c.302C>T|p.Thr101Ile|302/1833|302/1833|101/610||WARNING_TRANSCRIPT_NO_START_CODON,T|upstream_gene_variant|MODIFIER|capsid…	MODERATE	Non-synonymous	GT:PL	0/1:82,0,255
KP164568_BHI3734_H804698_2014_08_26_Human_Brazil	5972	.	T	1573	39.0516	C	2455	60.9484	4028	59.0073	PASS	DP=4007;VDB=6.46417e-07;SGB=-0.693147;RPB=0;MQB=0;MQSB=4.81409e-20;BQB=0.901667;MQ0F=0.242825;AF1=0.5;AC1=1;DP4=1031,104,1587,222;MQ=27;FQ=62.0154;PV4=0.00940642,0.238342,0,0.0200109;ANN=C|synonymous_variant|LOW|NS4|GENE_NS4|transcript|TRANSCRIPT_NS4|protein_coding|1/1|c.306T>C|p.Tyr102Tyr|306/1833|306/1833|102/610||WARNING_TRANSCRIPT_NO_START_CODON,C|upstream_gene_variant|MODIFIER|capsid|GENE_ca…	LOW	Synonymous	GT:PL	0/1:89,0,255
KP164568_BHI3734_H804698_2014_08_26_Human_Brazil	6009	.	C	1314	29.4091	T	3154	70.5909	4468	104.008	PASS	DP=4431;VDB=0.000221171;SGB=-0.693147;RPB=3.18511e-08;MQB=0;MQSB=4.0764e-10;BQB=1.93755e-09;MQ0F=0.14376;AF1=0.5;AC1=1;DP4=718,268,1570,548;MQ=27;FQ=107.016;PV4=0.456651,1,0,1;ANN=T|synonymous_variant|LOW|NS4|GENE_NS4|transcript|TRANSCRIPT_NS4|protein_coding|1/1|c.343C>T|p.Leu115Leu|343/1833|343/1833|115/610||WARNING_TRANSCRIPT_NO_START_CODON,T|upstream_gene_variant|MODIFIER|capsid|GENE_capsid|tr…	LOW	Synonymous	GT:PL	0/1:134,0,214
KP164568_BHI3734_H804698_2014_08_26_Human_Brazil	6017	.	C	1365	31.8108	T	2926	68.1892	4291	137.008	PASS	DP=4252;VDB=0.000155936;SGB=-0.693147;RPB=2.22226e-34;MQB=0;MQSB=5.05352e-17;BQB=1.82171e-06;MQ0F=0.110301;AF1=0.5;AC1=1;DP4=699,319,1379,589;MQ=28;FQ=140.016;PV4=0.450071,1,0,1;ANN=T|synonymous_variant|LOW|NS4|GENE_NS4|transcript|TRANSCRIPT_NS4|protein_coding|1/1|c.351C>T|p.Asn117Asn|351/1833|351/1833|117/610||WARNING_TRANSCRIPT_NO_START_CODON,T|upstream_gene_variant|MODIFIER|capsid|GENE_capsid|…	LOW	Synonymous	GT:PL	0/1:167,0,255
KP164568_BHI3734_H804698_2014_08_26_Human_Brazil	6041	.	C	1402	39.8069	T	2120	60.1931	3522	179.009	PASS	DP=3485;VDB=0.16184;SGB=-0.693147;RPB=2.27777e-39;MQB=0;MQSB=1.7731e-10;BQB=0.899045;MQ0F=0.0568149;AF1=0.5;AC1=1;DP4=524,518,841,745;MQ=29;FQ=182.017;PV4=0.174919,0.289756,0,0.0248253;ANN=T|synonymous_variant|LOW|NS4|GENE_NS4|transcript|TRANSCRIPT_NS4|protein_coding|1/1|c.375C>T|p.Cys125Cys|375/1833|375/1833|125/610||WARNING_TRANSCRIPT_NO_START_CODON,T|upstream_gene_variant|MODIFIER|capsid|GENE_…	LOW	Synonymous	GT:PL	0/1:209,0,255
KP164568_BHI3734_H804698_2014_08_26_Human_Brazil	6051	.	C	1439	47.9667	T	1561	52.0333	3000	225.009	PASS	DP=2971;VDB=2.9422e-05;SGB=-0.693147;RPB=0;MQB=0;MQSB=0.000583058;BQB=0.0457381;MQ0F=0.0555369;AF1=0.5;AC1=1;DP4=474,611,589,644;MQ=31;FQ=225.007;PV4=0.0497548,0.000317747,0,0.133658;ANN=T|synonymous_variant|LOW|NS4|GENE_NS4|transcript|TRANSCRIPT_NS4|protein_coding|1/1|c.385C>T|p.Leu129Leu|385/1833|385/1833|129/610||WARNING_TRANSCRIPT_NO_START_CODON,T|upstream_gene_variant|MODIFIER|capsid|GENE_ca…	LOW	Synonymous	GT:PL	0/1:255,0,255
KP164568_BHI3734_H804698_2014_08_26_Human_Brazil	6065	.	T	1405	55.6656	C	1119	44.3344	2524	202.009	PASS	DP=2499;VDB=8.29283e-20;SGB=-0.693147;RPB=2.90741e-41;MQB=0;MQSB=2.47064e-08;BQB=7.94407e-07;MQ0F=0.0636254;AF1=0.5;AC1=1;DP4=445,605,385,555;MQ=32;FQ=204.996;PV4=0.524177,4.41822e-13,0,8.7056e-09;ANN=C|synonymous_variant|LOW|NS4|GENE_NS4|transcript|TRANSCRIPT_NS4|protein_coding|1/1|c.399T>C|p.Tyr133Tyr|399/1833|399/1833|133/610||WARNING_TRANSCRIPT_NO_START_CODON,C|upstream_gene_variant|MODIFIER|…	LOW	Synonymous	GT:PL	0/1:232,0,255
KP164568_BHI3734_H804698_2014_08_26_Human_Brazil	6074	.	C	1419	58.6849	T	999	41.3151	2418	225.009	PASS	DP=2389;VDB=4.27065e-29;SGB=-0.693147;RPB=0;MQB=0;MQSB=0.000113731;BQB=2.75991e-13;MQ0F=0.0590205;AF1=0.5;AC1=1;DP4=420,625,339,482;MQ=33;FQ=225.007;PV4=0.635306,3.81315e-15,0,0;ANN=T|synonymous_variant|LOW|NS4|GENE_NS4|transcript|TRANSCRIPT_NS4|protein_coding|1/1|c.408C>T|p.Val136Val|408/1833|408/1833|136/610||WARNING_TRANSCRIPT_NO_START_CODON,T|upstream_gene_variant|MODIFIER|capsid|GENE_capsid|…	LOW	Synonymous	GT:PL	0/1:255,0,255
KP164568_BHI3734_H804698_2014_08_26_Human_Brazil	6111	.	T	1351	47.4868	C	1494	52.5132	2845	225.009	PASS	DP=2818;VDB=3.25106e-18;SGB=-0.693147;RPB=0;MQB=0;MQSB=1.06694e-23;BQB=0.500732;MQ0F=0.0567779;AF1=0.5;AC1=1;DP4=543,531,579,629;MQ=33;FQ=225.007;PV4=0.223826,0.138697,0,0;ANN=C|synonymous_variant|LOW|NS4|GENE_NS4|transcript|TRANSCRIPT_NS4|protein_coding|1/1|c.445T>C|p.Leu149Leu|445/1833|445/1833|149/610||WARNING_TRANSCRIPT_NO_START_CODON,C|upstream_gene_variant|MODIFIER|capsid|GENE_capsid|transc…	LOW	Synonymous	GT:PL	0/1:255,0,255
KP164568_BHI3734_H804698_2014_08_26_Human_Brazil	6141	.	C	690	32.093	T	1460	67.907	2150	225.009	PASS	DP=2134;VDB=6.34455e-34;SGB=-0.693147;RPB=1.81284e-12;MQB=0;MQSB=1.75759e-36;BQB=0.0915376;MQ0F=0.0740394;AF1=0.5;AC1=1;DP4=434,161,516,674;MQ=30;FQ=225.007;PV4=6.83173e-33,1,0,1;ANN=T|synonymous_variant|LOW|NS4|GENE_NS4|transcript|TRANSCRIPT_NS4|protein_coding|1/1|c.475C>T|p.Leu159Leu|475/1833|475/1833|159/610||WARNING_TRANSCRIPT_NO_START_CODON,T|upstream_gene_variant|MODIFIER|capsid|GENE_capsid…	LOW	Synonymous	GT:PL	0/1:255,0,255
KP164568_BHI3734_H804698_2014_08_26_Human_Brazil	6146	.	T	632	33.5991	C	1249	66.4009	1881	225.009	PASS	DP=1869;VDB=1.4035e-34;SGB=-0.693147;RPB=1.22067e-23;MQB=0;MQSB=1.91735e-32;BQB=0.0941068;MQ0F=0.0754414;AF1=0.5;AC1=1;DP4=417,142,465,566;MQ=30;FQ=225.007;PV4=1.88684e-30,1,0,1;ANN=C|synonymous_variant|LOW|NS4|GENE_NS4|transcript|TRANSCRIPT_NS4|protein_coding|1/1|c.480T>C|p.Asp160Asp|480/1833|480/1833|160/610||WARNING_TRANSCRIPT_NO_START_CODON,C|upstream_gene_variant|MODIFIER|capsid|GENE_capsid|…	LOW	Synonymous	GT:PL	0/1:255,0,255
KP164568_BHI3734_H804698_2014_08_26_Human_Brazil	6191	.	G	648	63.4051	A	374	36.5949	1022	70.0074	PASS	DP=1019;VDB=0.033935;SGB=-0.693147;RPB=0.477519;MQB=0;MQSB=0.0160113;BQB=0.0707107;MQ0F=0.0353288;AF1=0.5;AC1=1;DP4=351,174,177,112;MQ=35;FQ=73.0156;PV4=0.124863,1,0,0.00289245;ANN=A|synonymous_variant|LOW|NS4|GENE_NS4|transcript|TRANSCRIPT_NS4|protein_coding|1/1|c.525G>A|p.Gln175Gln|525/1833|525/1833|175/610||WARNING_TRANSCRIPT_NO_START_CODON,A|upstream_gene_variant|MODIFIER|capsid|GENE_capsid|t…	LOW	Synonymous	GT:PL	0/1:100,0,255
KP164568_BHI3734_H804698_2014_08_26_Human_Brazil	6194	.	C	695	63.9374	T	392	36.0626	1087	139.008	PASS	DP=1083;VDB=0.167135;SGB=-0.693147;RPB=0.277825;MQB=0;MQSB=0.0176116;BQB=0.363605;MQ0F=0.033241;AF1=0.5;AC1=1;DP4=368,183,189,114;MQ=35;FQ=142.016;PV4=0.202383,1,0,0.00112819;ANN=T|synonymous_variant|LOW|NS4|GENE_NS4|transcript|TRANSCRIPT_NS4|protein_coding|1/1|c.528C>T|p.His176His|528/1833|528/1833|176/610||WARNING_TRANSCRIPT_NO_START_CODON,T|upstream_gene_variant|MODIFIER|capsid|GENE_capsid|tra…	LOW	Synonymous	GT:PL	0/1:169,0,255
KP164568_BHI3734_H804698_2014_08_26_Human_Brazil	6200	.	C	847	64.3617	T	469	35.6383	1316	112.008	PASS	DP=1311;VDB=0.897739;SGB=-0.693147;RPB=0.90163;MQB=0;MQSB=0.0136096;BQB=0.534664;MQ0F=0.02746;AF1=0.5;AC1=1;DP4=484,180,248,111;MQ=36;FQ=115.016;PV4=0.217091,1,0,5.39327e-06;ANN=T|synonymous_variant|LOW|NS4|GENE_NS4|transcript|TRANSCRIPT_NS4|protein_coding|1/1|c.534C>T|p.Tyr178Tyr|534/1833|534/1833|178/610||WARNING_TRANSCRIPT_NO_START_CODON,T|upstream_gene_variant|MODIFIER|capsid|GENE_capsid|tran…	LOW	Synonymous	GT:PL	0/1:142,0,255
KP164568_BHI3734_H804698_2014_08_26_Human_Brazil	6203	.	T	834	63.3257	C	483	36.6743	1317	82.0076	PASS	DP=1315;VDB=0.948406;SGB=-0.693147;RPB=0.849606;MQB=0;MQSB=0.00618729;BQB=0.283185;MQ0F=0.0273764;AF1=0.5;AC1=1;DP4=477,178,256,118;MQ=36;FQ=85.0157;PV4=0.152143,0.477832,0,4.64947e-08;ANN=C|synonymous_variant|LOW|NS4|GENE_NS4|transcript|TRANSCRIPT_NS4|protein_coding|1/1|c.537T>C|p.His179His|537/1833|537/1833|179/610||WARNING_TRANSCRIPT_NO_START_CODON,C|upstream_gene_variant|MODIFIER|capsid|GENE_…	LOW	Synonymous	GT:PL	0/1:112,0,255
KP164568_BHI3734_H804698_2014_08_26_Human_Brazil	6212	.	C	1001	65.3894	T	560	34.6106	1618	202.009	PASS	DP=1555;VDB=0.227753;SGB=-0.693147;RPB=0.0441508;MQB=0;MQSB=0.000142036;BQB=0.348616;MQ0F=0.0180064;AF1=0.5;AC1=1;DP4=575,179,316,117;MQ=37;FQ=204.996;PV4=0.210537,0.0713606,0,0.0524702;ANN=T|synonymous_variant|LOW|NS4|GENE_NS4|transcript|TRANSCRIPT_NS4|protein_coding|1/1|c.546C>T|p.Ser182Ser|546/1833|546/1833|182/610||WARNING_TRANSCRIPT_NO_START_CODON,T|upstream_gene_variant|MODIFIER|capsid|GENE…	LOW	Synonymous	GT:PL	0/1:232,0,255
KP164568_BHI3734_H804698_2014_08_26_Human_Brazil	6230	.	G	1058	61.015	T	676	38.985	1734	225.009	PASS	DP=1730;VDB=0.000550949;SGB=-0.693147;RPB=1.1671e-11;MQB=6.95044e-43;MQSB=8.7683e-05;BQB=0.998417;MQ0F=0.0115607;AF1=0.5;AC1=1;DP4=598,187,395,98;MQ=38;FQ=225.007;PV4=0.112276,1,1.01489e-21,1;ANN=T|synonymous_variant|LOW|NS4|GENE_NS4|transcript|TRANSCRIPT_NS4|protein_coding|1/1|c.564G>T|p.Pro188Pro|564/1833|564/1833|188/610||WARNING_TRANSCRIPT_NO_START_CODON,T|upstream_gene_variant|MODIFIER|capsi…	LOW	Synonymous	GT:PL	0/1:255,0,255
KP164568_BHI3734_H804698_2014_08_26_Human_Brazil	6281	.	A	780	58.0789	G	563	41.9211	1343	225.009	PASS	DP=1337;VDB=1.6673e-10;SGB=-0.693147;RPB=0.000231889;MQB=1.41979e-22;MQSB=5.71098e-20;BQB=0.564375;MQ0F=0;AF1=0.5;AC1=1;DP4=417,190,261,151;MQ=40;FQ=225.007;PV4=0.0789385,1,2.87282e-24,0.00137571;ANN=G|synonymous_variant|LOW|NS4|GENE_NS4|transcript|TRANSCRIPT_NS4|protein_coding|1/1|c.615A>G|p.Arg205Arg|615/1833|615/1833|205/610||WARNING_TRANSCRIPT_NO_START_CODON,G|upstream_gene_variant|MODIFIER|c…	LOW	Synonymous	GT:PL	0/1:255,0,255
KP164568_BHI3734_H804698_2014_08_26_Human_Brazil	6370	.	A	792	55.0765	G	646	44.9235	1438	225.009	PASS	DP=1428;VDB=8.56417e-07;SGB=-0.693147;RPB=2.15716e-14;MQB=5.63193e-16;MQSB=0.13019;BQB=0.0926328;MQ0F=0.00140056;AF1=0.5;AC1=1;DP4=297,351,234,302;MQ=40;FQ=225.007;PV4=0.481258,0.0885736,4.73292e-23,8.33639e-13;ANN=G|missense_variant|MODERATE|NS4|GENE_NS4|transcript|TRANSCRIPT_NS4|protein_coding|1/1|c.704A>G|p.Gln235Arg|704/1833|704/1833|235/610||WARNING_TRANSCRIPT_NO_START_CODON,G|upstream_gene_…	MODERATE	Non-synonymous	GT:PL	0/1:255,0,255
KP164568_BHI3734_H804698_2014_08_26_Human_Brazil	6404	.	T	474	63.1158	C	277	36.8842	751	225.009	PASS	DP=751;VDB=0.108214;SGB=-0.693147;RPB=6.39646e-28;MQB=1.4841e-11;MQSB=0.332224;BQB=2.15149e-08;MQ0F=0.00665779;AF1=0.5;AC1=1;DP4=226,143,115,118;MQ=40;FQ=225.007;PV4=0.00528098,0.000324831,9.47532e-18,2.8026e-45;ANN=C|synonymous_variant|LOW|NS4|GENE_NS4|transcript|TRANSCRIPT_NS4|protein_coding|1/1|c.738T>C|p.Ile246Ile|738/1833|738/1833|246/610||WARNING_TRANSCRIPT_NO_START_CODON,C|upstream_gene_va…	LOW	Synonymous	GT:PL	0/1:255,0,255
KP164568_BHI3734_H804698_2014_08_26_Human_Brazil	6437	.	T	442	80.8044	C	105	19.1956	547	50.0072	PASS	DP=546;VDB=0.000558582;SGB=-0.693147;RPB=0.00227319;MQB=8.57603e-28;MQSB=0.843983;BQB=0.0390641;MQ0F=0.025641;AF1=0.5;AC1=1;DP4=193,157,46,46;MQ=38;FQ=53.0153;PV4=0.411387,0.00227835,0,1;ANN=C|synonymous_variant|LOW|NS4|GENE_NS4|transcript|TRANSCRIPT_NS4|protein_coding|1/1|c.771T>C|p.Val257Val|771/1833|771/1833|257/610||WARNING_TRANSCRIPT_NO_START_CODON,C|upstream_gene_variant|MODIFIER|capsid|GEN…	LOW	Synonymous	GT:PL	0/1:80,0,255
KP164568_BHI3734_H804698_2014_08_26_Human_Brazil	6444	.	C	377	74.359	T	130	25.641	507	107.008	PASS	DP=506;VDB=0.518502;SGB=-0.693147;RPB=0.0117414;MQB=7.05927e-34;MQSB=0.119916;BQB=0.00362773;MQ0F=0.055336;AF1=0.5;AC1=1;DP4=133,183,60,59;MQ=37;FQ=110.016;PV4=0.130233,0.00123292,0,2.52947e-10;ANN=T|synonymous_variant|LOW|NS4|GENE_NS4|transcript|TRANSCRIPT_NS4|protein_coding|1/1|c.778C>T|p.Leu260Leu|778/1833|778/1833|260/610||WARNING_TRANSCRIPT_NO_START_CODON,T|upstream_gene_variant|MODIFIER|cap…	LOW	Synonymous	GT:PL	0/1:137,0,255
KP164568_BHI3734_H804698_2014_08_26_Human_Brazil	6449	.	A	388	75.1938	G	128	24.8062	516	49.0072	PASS	DP=515;VDB=0.740561;SGB=-0.693147;RPB=0.0455932;MQB=2.28929e-33;MQSB=0.0872999;BQB=0.284133;MQ0F=0.0621359;AF1=0.5;AC1=1;DP4=135,186,58,59;MQ=37;FQ=52.0153;PV4=0.191733,0.00337329,0,3.38141e-07;ANN=G|synonymous_variant|LOW|NS4|GENE_NS4|transcript|TRANSCRIPT_NS4|protein_coding|1/1|c.783A>G|p.Lys261Lys|783/1833|783/1833|261/610||WARNING_TRANSCRIPT_NO_START_CODON,G|upstream_gene_variant|MODIFIER|cap…	LOW	Synonymous	GT:PL	0/1:79,0,255
KP164568_BHI3734_H804698_2014_08_26_Human_Brazil	6468	.	C	380	66.6667	T	190	33.3333	570	81.0075	PASS	DP=568;VDB=0.999995;SGB=-0.693147;RPB=1.15939e-05;MQB=0;MQSB=4.49445e-05;BQB=0.920744;MQ0F=0.107394;AF1=0.5;AC1=1;DP4=162,145,86,57;MQ=35;FQ=84.0157;PV4=0.154908,1,0,6.26276e-06;ANN=T|synonymous_variant|LOW|NS4|GENE_NS4|transcript|TRANSCRIPT_NS4|protein_coding|1/1|c.802C>T|p.Leu268Leu|802/1833|802/1833|268/610||WARNING_TRANSCRIPT_NO_START_CODON,T|upstream_gene_variant|MODIFIER|capsid|GENE_capsid|…	LOW	Synonymous	GT:PL	0/1:111,0,255
KP164568_BHI3734_H804698_2014_08_26_Human_Brazil	6470	.	A	385	66.2651	G	196	33.7349	581	117.008	PASS	DP=579;VDB=0.999996;SGB=-0.693147;RPB=1.34763e-05;MQB=0;MQSB=2.15722e-05;BQB=0.805441;MQ0F=0.11399;AF1=0.5;AC1=1;DP4=167,150,89,57;MQ=35;FQ=120.016;PV4=0.107742,1,0,0.000547016;ANN=G|synonymous_variant|LOW|NS4|GENE_NS4|transcript|TRANSCRIPT_NS4|protein_coding|1/1|c.804A>G|p.Leu268Leu|804/1833|804/1833|268/610||WARNING_TRANSCRIPT_NO_START_CODON,G|upstream_gene_variant|MODIFIER|capsid|GENE_capsid|t…	LOW	Synonymous	GT:PL	0/1:147,0,255
KP164568_BHI3734_H804698_2014_08_26_Human_Brazil	6471		T	386	66.2093	C	197	33.7907	583			Phe -> Leu	MODERATE	Non-synonymous
KP164568_BHI3734_H804698_2014_08_26_Human_Brazil	6478	.	A	343	66.6019	G	172	33.3981	515	43.0073	PASS	DP=513;VDB=0.0957717;SGB=-0.693147;RPB=3.04184e-09;MQB=0;MQSB=1.64772e-07;BQB=1.04178e-05;MQ0F=0.122807;AF1=0.5;AC1=1;DP4=124,171,80,51;MQ=35;FQ=46.0153;PV4=0.000341175,1,0,1;ANN=G|missense_variant|MODERATE|NS4|GENE_NS4|transcript|TRANSCRIPT_NS4|protein_coding|1/1|c.812A>G|p.Lys271Arg|812/1833|812/1833|271/610||WARNING_TRANSCRIPT_NO_START_CODON,G|upstream_gene_variant|MODIFIER|capsid|GENE_capsid|…	MODERATE	Non-synonymous	GT:PL	0/1:73,0,255
KP164568_BHI3734_H804698_2014_08_26_Human_Brazil	6485	.	C	349	64.5102	T	192	35.4898	541	120.008	PASS	DP=538;VDB=0.184691;SGB=-0.693147;RPB=3.92794e-10;MQB=0;MQSB=0.00454871;BQB=0.971831;MQ0F=0.115242;AF1=0.5;AC1=1;DP4=146,132,67,85;MQ=34;FQ=123.016;PV4=0.106664,0.475699,0,1;ANN=T|synonymous_variant|LOW|NS4|GENE_NS4|transcript|TRANSCRIPT_NS4|protein_coding|1/1|c.819C>T|p.His273His|819/1833|819/1833|273/610||WARNING_TRANSCRIPT_NO_START_CODON,T|upstream_gene_variant|MODIFIER|capsid|GENE_capsid|tran…	LOW	Synonymous	GT:PL	0/1:150,0,255
KP164568_BHI3734_H804698_2014_08_26_Human_Brazil	6497	.	A	300	59.4059	G	205	40.5941	505	173.009	PASS	DP=502;VDB=7.04983e-05;SGB=-0.693147;RPB=0.00685351;MQB=0;MQSB=0.00350545;BQB=0.997625;MQ0F=0.115538;AF1=0.5;AC1=1;DP4=123,112,85,80;MQ=34;FQ=176.017;PV4=0.919119,0.0938423,0,1;ANN=G|synonymous_variant|LOW|NS4|GENE_NS4|transcript|TRANSCRIPT_NS4|protein_coding|1/1|c.831A>G|p.Pro277Pro|831/1833|831/1833|277/610||WARNING_TRANSCRIPT_NO_START_CODON,G|upstream_gene_variant|MODIFIER|capsid|GENE_capsid|t…	LOW	Synonymous	GT:PL	0/1:203,0,255
KP164568_BHI3734_H804698_2014_08_26_Human_Brazil	6506	.	A	318	52.0458	T	293	47.9542	611	225.009	PASS	DP=607;VDB=0.330139;SGB=-0.693147;RPB=0.000188275;MQB=4.95205e-41;MQSB=0.0229916;BQB=0.774626;MQ0F=0.0873147;AF1=0.5;AC1=1;DP4=124,120,117,97;MQ=34;FQ=225.007;PV4=0.453223,1,8.23963e-43,1;ANN=T|missense_variant|MODERATE|NS4|GENE_NS4|transcript|TRANSCRIPT_NS4|protein_coding|1/1|c.840A>T|p.Glu280Asp|840/1833|840/1833|280/610||WARNING_TRANSCRIPT_NO_START_CODON,T|upstream_gene_variant|MODIFIER|capsid…	MODERATE	Non-synonymous	GT:PL	0/1:255,0,255
KP164568_BHI3734_H804698_2014_08_26_Human_Brazil	6554	.	G	234	49.1597	A	242	50.8403	476	225.009	PASS	DP=471;VDB=8.97411e-11;SGB=-0.693147;RPB=0.296623;MQB=9.24857e-44;MQSB=0.336241;BQB=0.97734;MQ0F=0.0127389;AF1=0.5;AC1=1;DP4=84,105,97,86;MQ=35;FQ=225.007;PV4=0.119558,1,1.4013e-45,0.116702;ANN=A|synonymous_variant|LOW|NS4|GENE_NS4|transcript|TRANSCRIPT_NS4|protein_coding|1/1|c.888G>A|p.Val296Val|888/1833|888/1833|296/610||WARNING_TRANSCRIPT_NO_START_CODON,A|upstream_gene_variant|MODIFIER|capsid|…	LOW	Synonymous	GT:PL	0/1:255,0,255
KP164568_BHI3734_H804698_2014_08_26_Human_Brazil	6563	.	T	177	47.8378	C	193	52.1622	370	225.009	PASS	DP=367;VDB=1.73361e-26;SGB=-0.693147;RPB=0.952506;MQB=3.72329e-37;MQSB=0.234902;BQB=0.281583;MQ0F=0.013624;AF1=0.5;AC1=1;DP4=66,85,79,68;MQ=35;FQ=225.007;PV4=0.104497,1,5.88545e-44,1;ANN=C|synonymous_variant|LOW|NS4|GENE_NS4|transcript|TRANSCRIPT_NS4|protein_coding|1/1|c.897T>C|p.Gly299Gly|897/1833|897/1833|299/610||WARNING_TRANSCRIPT_NO_START_CODON,C|upstream_gene_variant|MODIFIER|capsid|GENE_ca…	LOW	Synonymous	GT:PL	0/1:255,0,255
KP164568_BHI3734_H804698_2014_08_26_Human_Brazil	6572	.	C	129	42.1569	T	177	57.8431	306	225.009	PASS	DP=303;VDB=1.04021e-28;SGB=-0.693147;RPB=0.0472667;MQB=7.55616e-29;MQSB=0.747661;BQB=0.980553;MQ0F=0.0132013;AF1=0.5;AC1=1;DP4=58,51,69,69;MQ=34;FQ=225.007;PV4=0.700655,1,2.51865e-33,0.00469509;ANN=T|synonymous_variant|LOW|NS4|GENE_NS4|transcript|TRANSCRIPT_NS4|protein_coding|1/1|c.906C>T|p.His302His|906/1833|906/1833|302/610||WARNING_TRANSCRIPT_NO_START_CODON,T|upstream_gene_variant|MODIFIER|cap…	LOW	Synonymous	GT:PL	0/1:255,0,255
KP164568_BHI3734_H804698_2014_08_26_Human_Brazil	6623	.	G	976	56.0276	A	766	43.9724	1742	212.009	PASS	DP=1726;VDB=1.3308e-29;SGB=-0.693147;RPB=0.0128956;MQB=0;MQSB=0.332439;BQB=0.148297;MQ0F=0.0683662;AF1=0.5;AC1=1;DP4=597,117,512,77;MQ=34;FQ=214.805;PV4=0.100833,0.00662654,0,0.264673;ANN=A|synonymous_variant|LOW|NS4|GENE_NS4|transcript|TRANSCRIPT_NS4|protein_coding|1/1|c.957G>A|p.Ala319Ala|957/1833|957/1833|319/610||WARNING_TRANSCRIPT_NO_START_CODON,A|upstream_gene_variant|MODIFIER|capsid|GENE_c…	LOW	Synonymous	GT:PL	0/1:242,0,255
KP164568_BHI3734_H804698_2014_08_26_Human_Brazil	6629	.	A	1287	61.6675	G	800	38.3325	2087	143.008	PASS	DP=2068;VDB=8.28017e-17;SGB=-0.693147;RPB=2.44005e-10;MQB=0;MQSB=0.952626;BQB=0.877797;MQ0F=0.0589942;AF1=0.5;AC1=1;DP4=819,121,543,74;MQ=35;FQ=146.016;PV4=0.639068,0.0146021,0,1;ANN=G|synonymous_variant|LOW|NS4|GENE_NS4|transcript|TRANSCRIPT_NS4|protein_coding|1/1|c.963A>G|p.Ala321Ala|963/1833|963/1833|321/610||WARNING_TRANSCRIPT_NO_START_CODON,G|upstream_gene_variant|MODIFIER|capsid|GENE_capsid…	LOW	Synonymous	GT:PL	0/1:173,0,255
KP164568_BHI3734_H804698_2014_08_26_Human_Brazil	6641	.	G	1674	66.773	A	833	33.227	2507	118.008	PASS	DP=2488;VDB=0.0665743;SGB=-0.693147;RPB=2.28576e-05;MQB=0;MQSB=0.407405;BQB=2.88331e-07;MQ0F=0.0490354;AF1=0.5;AC1=1;DP4=1054,115,574,63;MQ=36;FQ=121.016;PV4=1,7.90477e-08,0,0.193101;ANN=A|synonymous_variant|LOW|NS4|GENE_NS4|transcript|TRANSCRIPT_NS4|protein_coding|1/1|c.975G>A|p.Gly325Gly|975/1833|975/1833|325/610||WARNING_TRANSCRIPT_NO_START_CODON,A|upstream_gene_variant|MODIFIER|capsid|GENE_ca…	LOW	Synonymous	GT:PL	0/1:148,0,255
KP164568_BHI3734_H804698_2014_08_26_Human_Brazil	6653		G	2148	74.4799	C	736	25.5201	2884				LOW	Synonymous
KP164568_BHI3734_H804698_2014_08_26_Human_Brazil	6654	.	C	2169	74.6901	T	735	25.3099	2904	89.0077	PASS	DP=2880;VDB=0.999593;SGB=-0.693147;RPB=1.26996e-30;MQB=0;MQSB=0.526543;BQB=2.19407e-06;MQ0F=0.0430556;AF1=0.5;AC1=1;DP4=1424,86,505,63;MQ=36;FQ=92.0158;PV4=5.2061e-05,2.37954e-10,0,0;ANN=T|synonymous_variant|LOW|NS4|GENE_NS4|transcript|TRANSCRIPT_NS4|protein_coding|1/1|c.988C>T|p.Leu330Leu|988/1833|988/1833|330/610||WARNING_TRANSCRIPT_NO_START_CODON,T|upstream_gene_variant|MODIFIER|capsid|GENE_ca…	LOW	Synonymous	GT:PL	0/1:119,0,255
KP164568_BHI3734_H804698_2014_08_26_Human_Brazil	6689	.	T	2331	74.4966	C	798	25.5034	3129	75.0075	PASS	DP=3109;VDB=0.224453;SGB=-0.693147;RPB=0;MQB=0;MQSB=0.171587;BQB=0.0132349;MQ0F=0.0160823;AF1=0.5;AC1=1;DP4=1513,179,515,89;MQ=37;FQ=78.0156;PV4=0.00778293,0.0102944,0,9.5161e-21;ANN=C|synonymous_variant|LOW|NS4|GENE_NS4|transcript|TRANSCRIPT_NS4|protein_coding|1/1|c.1023T>C|p.Asn341Asn|1023/1833|1023/1833|341/610||WARNING_TRANSCRIPT_NO_START_CODON,C|upstream_gene_variant|MODIFIER|capsid|GENE_cap…	LOW	Synonymous	GT:PL	0/1:105,0,255
KP164568_BHI3734_H804698_2014_08_26_Human_Brazil	6692		A	2460	72.9105	G	914	27.0895	3374				LOW	Synonymous
KP164568_BHI3734_H804698_2014_08_26_Human_Brazil	6707	.	T	2249	65.3589	C	1192	34.6411	3441	115.008	PASS	DP=3425;VDB=0.00318964;SGB=-0.693147;RPB=0;MQB=0;MQSB=0.602831;BQB=0.671775;MQ0F=0.0181022;AF1=0.5;AC1=1;DP4=1310,326,769,120;MQ=36;FQ=118.016;PV4=5.08009e-05,0.118199,0,0.134342;ANN=C|synonymous_variant|LOW|NS4|GENE_NS4|transcript|TRANSCRIPT_NS4|protein_coding|1/1|c.1041T>C|p.Asp347Asp|1041/1833|1041/1833|347/610||WARNING_TRANSCRIPT_NO_START_CODON,C|upstream_gene_variant|MODIFIER|capsid|GENE_cap…	LOW	Synonymous	GT:PL	0/1:145,0,255
KP164568_BHI3734_H804698_2014_08_26_Human_Brazil	6722	.	T	2233	62.0968	C	1363	37.9032	3596	153.008	PASS	DP=3580;VDB=0.0923639;SGB=-0.693147;RPB=2.42196e-17;MQB=0;MQSB=0.00713754;BQB=0.16993;MQ0F=0.0167598;AF1=0.5;AC1=1;DP4=1188,400,798,153;MQ=35;FQ=156.017;PV4=5.66344e-08,1,0,1;ANN=C|synonymous_variant|LOW|NS4|GENE_NS4|transcript|TRANSCRIPT_NS4|protein_coding|1/1|c.1056T>C|p.Asp352Asp|1056/1833|1056/1833|352/610||WARNING_TRANSCRIPT_NO_START_CODON,C|upstream_gene_variant|MODIFIER|capsid|GENE_capsid|…	LOW	Synonymous	GT:PL	0/1:183,0,255
KP164568_BHI3734_H804698_2014_08_26_Human_Brazil	6734	.	C	2258	57.1067	T	1696	42.8933	3954	225.009	PASS	DP=3929;VDB=0.805058;SGB=-0.693147;RPB=0.00163481;MQB=0;MQSB=4.78261e-09;BQB=0.0284836;MQ0F=0.0150165;AF1=0.5;AC1=1;DP4=1101,481,851,288;MQ=35;FQ=225.007;PV4=0.0038221,1,0,0.0392492;ANN=T|synonymous_variant|LOW|NS4|GENE_NS4|transcript|TRANSCRIPT_NS4|protein_coding|1/1|c.1068C>T|p.Ile356Ile|1068/1833|1068/1833|356/610||WARNING_TRANSCRIPT_NO_START_CODON,T|upstream_gene_variant|MODIFIER|capsid|GENE_…	LOW	Synonymous	GT:PL	0/1:255,0,255
KP164568_BHI3734_H804698_2014_08_26_Human_Brazil	6762	.	A	1935	56.3483	G	1499	43.6517	3434	181.009	PASS	DP=3415;VDB=0.372501;SGB=-0.693147;RPB=0.0821693;MQB=0;MQSB=2.0215e-08;BQB=0.222359;MQ0F=0.0158126;AF1=0.5;AC1=1;DP4=846,578,680,381;MQ=34;FQ=184.017;PV4=0.0196432,1,0,1;ANN=G|missense_variant|MODERATE|NS4|GENE_NS4|transcript|TRANSCRIPT_NS4|protein_coding|1/1|c.1096A>G|p.Thr366Ala|1096/1833|1096/1833|366/610||WARNING_TRANSCRIPT_NO_START_CODON,G|upstream_gene_variant|MODIFIER|capsid|GENE_capsid|tr…	MODERATE	Non-synonymous	GT:PL	0/1:211,0,255
KP164568_BHI3734_H804698_2014_08_26_Human_Brazil	6764	.	T	1816	55.774	C	1440	44.226	3256	199.009	PASS	DP=3237;VDB=0.0581709;SGB=-0.693147;RPB=0.992407;MQB=0;MQSB=7.04619e-11;BQB=0.144951;MQ0F=0.0148285;AF1=0.5;AC1=1;DP4=723,649,622,424;MQ=34;FQ=202.006;PV4=0.000949966,1,0,1;ANN=C|synonymous_variant|LOW|NS4|GENE_NS4|transcript|TRANSCRIPT_NS4|protein_coding|1/1|c.1098T>C|p.Thr366Thr|1098/1833|1098/1833|366/610||WARNING_TRANSCRIPT_NO_START_CODON,C|upstream_gene_variant|MODIFIER|capsid|GENE_capsid|tr…	LOW	Synonymous	GT:PL	0/1:229,0,255
KP164568_BHI3734_H804698_2014_08_26_Human_Brazil	6794	.	C	827	44.7753	T	1020	55.2247	1847	225.009	PASS	DP=1834;VDB=0;SGB=-0.693147;RPB=1.50031e-10;MQB=0;MQSB=0.0012781;BQB=0.383993;MQ0F=0.0174482;AF1=0.5;AC1=1;DP4=321,368,339,471;MQ=34;FQ=225.007;PV4=0.0678602,1,0,6.38747e-08;ANN=T|synonymous_variant|LOW|NS4|GENE_NS4|transcript|TRANSCRIPT_NS4|protein_coding|1/1|c.1128C>T|p.Asp376Asp|1128/1833|1128/1833|376/610||WARNING_TRANSCRIPT_NO_START_CODON,T|upstream_gene_variant|MODIFIER|capsid|GENE_capsid|t…	LOW	Synonymous	GT:PL	0/1:255,0,255
KP164568_BHI3734_H804698_2014_08_26_Human_Brazil	6803	.	A	600	51.2821	G	570	48.7179	1170	225.009	PASS	DP=1166;VDB=1.2212e-40;SGB=-0.693147;RPB=8.91845e-16;MQB=0;MQSB=0.015243;BQB=0.000538637;MQ0F=0.0180103;AF1=0.5;AC1=1;DP4=201,276,164,304;MQ=34;FQ=225.007;PV4=0.0274748,0.145074,0,3.1141e-15;ANN=G|synonymous_variant|LOW|NS4|GENE_NS4|transcript|TRANSCRIPT_NS4|protein_coding|1/1|c.1137A>G|p.Gln379Gln|1137/1833|1137/1833|379/610||WARNING_TRANSCRIPT_NO_START_CODON,G|upstream_gene_variant|MODIFIER|cap…	LOW	Synonymous	GT:PL	0/1:255,0,255
KP164568_BHI3734_H804698_2014_08_26_Human_Brazil	6824	.	T	921	67.6708	C	440	32.3292	1361	44.0073	PASS	DP=1357;VDB=1.69092e-18;SGB=-0.693147;RPB=0.827646;MQB=0;MQSB=0.0106198;BQB=0.600718;MQ0F=0.072955;AF1=0.5;AC1=1;DP4=98,729,80,305;MQ=33;FQ=47.0153;PV4=7.93954e-05,1,0,1;ANN=C|synonymous_variant|LOW|NS4|GENE_NS4|transcript|TRANSCRIPT_NS4|protein_coding|1/1|c.1158T>C|p.Thr386Thr|1158/1833|1158/1833|386/610||WARNING_TRANSCRIPT_NO_START_CODON,C|upstream_gene_variant|MODIFIER|capsid|GENE_capsid|trans…	LOW	Synonymous	GT:PL	0/1:74,0,255
KP164568_BHI3734_H804698_2014_08_26_Human_Brazil	6830	.	G	968	60.9572	A	620	39.0428	1588	87.0076	PASS	DP=1582;VDB=2.46738e-30;SGB=-0.693147;RPB=1.11635e-08;MQB=0;MQSB=2.73109e-05;BQB=0.0529124;MQ0F=0.0676359;AF1=0.5;AC1=1;DP4=124,714,153,342;MQ=33;FQ=90.0158;PV4=7.57858e-12,1,0,0.089093;ANN=A|synonymous_variant|LOW|NS4|GENE_NS4|transcript|TRANSCRIPT_NS4|protein_coding|1/1|c.1164G>A|p.Leu388Leu|1164/1833|1164/1833|388/610||WARNING_TRANSCRIPT_NO_START_CODON,A|upstream_gene_variant|MODIFIER|capsid|G…	LOW	Synonymous	GT:PL	0/1:117,0,255
KP164568_BHI3734_H804698_2014_08_26_Human_Brazil	6834	.	T	997	60.1327	C	661	39.8673	1658	144.008	PASS	DP=1655;VDB=1.3296e-31;SGB=-0.693147;RPB=5.20477e-11;MQB=0;MQSB=0.000118962;BQB=0.00360653;MQ0F=0.0670695;AF1=0.5;AC1=1;DP4=121,748,156,376;MQ=33;FQ=147.017;PV4=4.92628e-12,1,0,0.0864218;ANN=C|synonymous_variant|LOW|NS4|GENE_NS4|transcript|TRANSCRIPT_NS4|protein_coding|1/1|c.1168T>C|p.Leu390Leu|1168/1833|1168/1833|390/610||WARNING_TRANSCRIPT_NO_START_CODON,C|upstream_gene_variant|MODIFIER|capsid|…	LOW	Synonymous	GT:PL	0/1:174,0,255
KP164568_BHI3734_H804698_2014_08_26_Human_Brazil	6848	.	A	1156	68.04	G	543	31.96	1699	59.0073	PASS	DP=1693;VDB=4.13002e-21;SGB=-0.693147;RPB=3.62431e-08;MQB=0;MQSB=0.000147298;BQB=0.000125021;MQ0F=0.0655641;AF1=0.5;AC1=1;DP4=227,693,104,376;MQ=33;FQ=62.0154;PV4=0.232958,3.91063e-09,0,0.0313276;ANN=G|synonymous_variant|LOW|NS4|GENE_NS4|transcript|TRANSCRIPT_NS4|protein_coding|1/1|c.1182A>G|p.Leu394Leu|1182/1833|1182/1833|394/610||WARNING_TRANSCRIPT_NO_START_CODON,G|upstream_gene_variant|MODIFIE…	LOW	Synonymous	GT:PL	0/1:89,0,255
KP164568_BHI3734_H804698_2014_08_26_Human_Brazil	6851	.	G	1160	67.9157	A	548	32.0843	1708	61.0073	PASS	DP=1702;VDB=1.46798e-18;SGB=-0.693147;RPB=5.62046e-09;MQB=0;MQSB=7.75882e-05;BQB=0.00161004;MQ0F=0.0652174;AF1=0.5;AC1=1;DP4=229,690,106,373;MQ=33;FQ=64.0155;PV4=0.262033,8.49721e-09,0,1;ANN=A|synonymous_variant|LOW|NS4|GENE_NS4|transcript|TRANSCRIPT_NS4|protein_coding|1/1|c.1185G>A|p.Gly395Gly|1185/1833|1185/1833|395/610||WARNING_TRANSCRIPT_NO_START_CODON,A|upstream_gene_variant|MODIFIER|capsid|…	LOW	Synonymous	GT:PL	0/1:91,0,255
KP164568_BHI3734_H804698_2014_08_26_Human_Brazil	6864	.	C	976	62.8461	T	577	37.1539	1553	219.009	PASS	DP=1546;VDB=3.49014e-17;SGB=-0.693147;RPB=0.0426211;MQB=0;MQSB=0.000328073;BQB=3.84438e-10;MQ0F=0.0633894;AF1=0.5;AC1=1;DP4=210,551,111,400;MQ=33;FQ=221.044;PV4=0.0211173,2.30552e-13,0,1;ANN=T|synonymous_variant|LOW|NS4|GENE_NS4|transcript|TRANSCRIPT_NS4|protein_coding|1/1|c.1198C>T|p.Leu400Leu|1198/1833|1198/1833|400/610||WARNING_TRANSCRIPT_NO_START_CODON,T|upstream_gene_variant|MODIFIER|capsid|…	LOW	Synonymous	GT:PL	0/1:249,0,255
KP164568_BHI3734_H804698_2014_08_26_Human_Brazil	6873	.	T	691	62.1962	C	420	37.8038	1111	121.008	PASS	DP=1107;VDB=4.94862e-27;SGB=-0.693147;RPB=1.62423e-10;MQB=0;MQSB=0.208811;BQB=0.98884;MQ0F=0.0758808;AF1=0.5;AC1=1;DP4=162,360,91,285;MQ=31;FQ=124.016;PV4=0.029122,1.76821e-09,0,1;ANN=C|synonymous_variant|LOW|NS4|GENE_NS4|transcript|TRANSCRIPT_NS4|protein_coding|1/1|c.1207T>C|p.Leu403Leu|1207/1833|1207/1833|403/610||WARNING_TRANSCRIPT_NO_START_CODON,C|upstream_gene_variant|MODIFIER|capsid|GENE_ca…	LOW	Synonymous	GT:PL	0/1:151,0,255
KP164568_BHI3734_H804698_2014_08_26_Human_Brazil	6884	.	C	325	48.7988	T	341	51.2012	666	225.009	PASS	DP=665;VDB=9.10844e-44;SGB=-0.693147;RPB=0.0872461;MQB=5.30883e-40;MQSB=0.701603;BQB=6.76492e-08;MQ0F=0.0706767;AF1=0.5;AC1=1;DP4=91,140,89,208;MQ=31;FQ=225.007;PV4=0.0263957,4.35578e-11,0,0.00657665;ANN=T|synonymous_variant|LOW|NS4|GENE_NS4|transcript|TRANSCRIPT_NS4|protein_coding|1/1|c.1218C>T|p.Ala406Ala|1218/1833|1218/1833|406/610||WARNING_TRANSCRIPT_NO_START_CODON,T|upstream_gene_variant|MOD…	LOW	Synonymous	GT:PL	0/1:255,0,255
KP164568_BHI3734_H804698_2014_08_26_Human_Brazil	7553	.	T	2079	52.2362	C	1901	47.7638	3980	225.009	PASS	DP=3969;VDB=0.00412674;SGB=-0.693147;RPB=0.00217971;MQB=0.00293959;MQSB=0.00291773;BQB=0.776428;MQ0F=0;AF1=0.5;AC1=1;DP4=692,776,667,671;MQ=42;FQ=225.007;PV4=0.161753,1,9.99076e-07,1;ANN=C|upstream_gene_variant|MODIFIER|capsid|GENE_capsid|transcript|TRANSCRIPT_capsid|protein_coding||c.-15T>C|||||15|WARNING_TRANSCRIPT_NO_STOP_CODON,C|upstream_gene_variant|MODIFIER|E3|GENE_E3|transcript|TRANSCRIPT_…	-	-	GT:PL	0/1:255,0,255
KP164568_BHI3734_H804698_2014_08_26_Human_Brazil	7648	.	A	1677	80.1242	C	416	19.8758	2093	30.0112	PASS	DP=2087;VDB=0;SGB=-0.693147;RPB=0;MQB=4.43724e-28;MQSB=1.38483e-08;BQB=5.66456e-07;MQ0F=0.00383325;AF1=0.5;AC1=1;DP4=1261,19,73,270;MQ=41;FQ=33.0172;PV4=0,1.69215e-05,0,0;ANN=C|synonymous_variant|LOW|capsid|GENE_capsid|transcript|TRANSCRIPT_capsid|protein_coding|1/1|c.81A>C|p.Val27Val|81/792|81/792|27/263||WARNING_TRANSCRIPT_NO_STOP_CODON,C|upstream_gene_variant|MODIFIER|E3|GENE_E3|transcript|TRA…	LOW	Synonymous	GT:PL	0/1:60,0,161
KP164568_BHI3734_H804698_2014_08_26_Human_Brazil	7879	.	G	3	0.892857	A	333	99.1071	336	221.999	PASS	DP=331;VDB=0;SGB=-0.693147;RPB=0.16588;MQB=0.994551;MQSB=0.421724;BQB=0.971512;MQ0F=0;AF1=1;AC1=2;DP4=0,3,42,243;MQ=42;FQ=-281.989;PV4=1,1,0.412681,0.00274099;ANN=A|synonymous_variant|LOW|capsid|GENE_capsid|transcript|TRANSCRIPT_capsid|protein_coding|1/1|c.312G>A|p.Arg104Arg|312/792|312/792|104/263||WARNING_TRANSCRIPT_NO_STOP_CODON,A|upstream_gene_variant|MODIFIER|E3|GENE_E3|transcript|TRANSCRIPT…	LOW	Synonymous	GT:PL	1/1:255,255,0
KP164568_BHI3734_H804698_2014_08_26_Human_Brazil	8484	.	C	6	0.271493	A	2204	99.7285	2210	221.999	PASS	DP=2190;VDB=0.962868;SGB=-0.693147;RPB=0.989161;MQB=0.970661;MQSB=0.00179655;BQB=0.988117;MQ0F=0;AF1=1;AC1=2;DP4=1,3,1113,744;MQ=42;FQ=-281.989;PV4=0.308685,1,0.38543,0.056582;ANN=A|missense_variant|MODERATE|E3|GENE_E3|transcript|TRANSCRIPT_E3|protein_coding|1/1|c.125C>A|p.Pro42His|125/183|125/183|42/60||WARNING_TRANSCRIPT_NO_START_CODON,A|upstream_gene_variant|MODIFIER|E2|GENE_E2|transcript|TRAN…	MODERATE	Non-synonymous	GT:PL	1/1:255,255,0
KP164568_BHI3734_H804698_2014_08_26_Human_Brazil	8521	.	T	6	0.232558	C	2574	99.7674	2580	221.999	PASS	DP=2557;VDB=0.838952;SGB=-0.693147;RPB=0.266299;MQB=0.963472;MQSB=0.000217963;BQB=0.0301328;MQ0F=0;AF1=1;AC1=2;DP4=3,3,1112,984;MQ=42;FQ=-281.989;PV4=1,1,0.35916,1;ANN=C|synonymous_variant|LOW|E3|GENE_E3|transcript|TRANSCRIPT_E3|protein_coding|1/1|c.162T>C|p.Cys54Cys|162/183|162/183|54/60||WARNING_TRANSCRIPT_NO_START_CODON,C|upstream_gene_variant|MODIFIER|E2|GENE_E2|transcript|TRANSCRIPT_E2|prote…	LOW	Synonymous	GT:PL	1/1:255,255,0

## Sheet: 7P7
#CHROM	POS	ID	REF	Nº reads	BHI3734 reads support	ALT	Nº reads	PER160 reas support	Total reads	QUAL	FILTER	INFO	Impact	Nucleotide change	FORMAT	BHI3734_7P7.sorted.dupli.removed.bam
KP164568_BHI3734_H804698_2014_08_26_Human_Brazil	3367	.	C	428	57.5269	A	316	42.4731	744	164.009	PASS	DP=744;VDB=3.0317e-26;SGB=-0.693147;RPB=5.14594e-14;MQB=0.730949;BQB=4.62211e-05;MQ0F=0;AF1=0.5;AC1=1;DP4=327,0,228,0;MQ=42;FQ=167.017;PV4=1,1,0.000138603,1;ANN=A|missense_variant|MODERATE|NS2|GENE_NS2|transcript|TRANSCRIPT_NS2|protein_coding|1/1|c.1685C>A|p.Pro562His|1685/2394|1685/2394|562/797||WARNING_TRANSCRIPT_NO_START_CODON,A|upstream_gene_variant|MODIFIER|NS3|GENE_NS3|transcript|TRANSCRIPT…	MODERATE	Non-synonymous	GT:PL	0/1:194,0,254
KP164568_BHI3734_H804698_2014_08_26_Human_Brazil	6009	.	C	0	0	T	757	100	757	105.998	PASS	DP=755;VDB=7.83155e-10;SGB=-0.693147;MQSB=6.91842e-19;MQ0F=0.243709;AF1=1;AC1=2;DP4=0,0,406,90;MQ=13;FQ=-281.989;ANN=T|synonymous_variant|LOW|NS4|GENE_NS4|transcript|TRANSCRIPT_NS4|protein_coding|1/1|c.343C>T|p.Leu115Leu|343/1833|343/1833|115/610||WARNING_TRANSCRIPT_NO_START_CODON,T|upstream_gene_variant|MODIFIER|capsid|GENE_capsid|transcript|TRANSCRIPT_capsid|protein_coding||c.-1559C>T|||||1559|…	LOW	Synonymous	GT:PL	1/1:139,255,0
KP164568_BHI3734_H804698_2014_08_26_Human_Brazil	6017	.	C	0	0	T	713	100	713	146.998	PASS	DP=712;VDB=5.65383e-09;SGB=-0.693147;MQSB=1.371e-29;MQ0F=0.18118;AF1=1;AC1=2;DP4=0,0,367,106;MQ=13;FQ=-281.989;ANN=T|synonymous_variant|LOW|NS4|GENE_NS4|transcript|TRANSCRIPT_NS4|protein_coding|1/1|c.351C>T|p.Asn117Asn|351/1833|351/1833|117/610||WARNING_TRANSCRIPT_NO_START_CODON,T|upstream_gene_variant|MODIFIER|capsid|GENE_capsid|transcript|TRANSCRIPT_capsid|protein_coding||c.-1551C>T|||||1551|WA…	LOW	Synonymous	GT:PL	1/1:180,255,0
KP164568_BHI3734_H804698_2014_08_26_Human_Brazil	6041	.	C	0	0	T	446	100	446	135.998	PASS	DP=445;VDB=0.0400843;SGB=-0.693147;MQSB=4.76864e-08;MQ0F=0.0786517;AF1=1;AC1=2;DP4=0,0,205,144;MQ=13;FQ=-281.989;ANN=T|synonymous_variant|LOW|NS4|GENE_NS4|transcript|TRANSCRIPT_NS4|protein_coding|1/1|c.375C>T|p.Cys125Cys|375/1833|375/1833|125/610||WARNING_TRANSCRIPT_NO_START_CODON,T|upstream_gene_variant|MODIFIER|capsid|GENE_capsid|transcript|TRANSCRIPT_capsid|protein_coding||c.-1527C>T|||||1527|…	LOW	Synonymous	GT:PL	1/1:169,255,0
KP164568_BHI3734_H804698_2014_08_26_Human_Brazil	6051	.	C	0	0	T	298	100	298	146.998	PASS	DP=297;VDB=0.000353601;SGB=-0.693147;MQSB=0.000227209;MQ0F=0.0942761;AF1=1;AC1=2;DP4=0,0,141,109;MQ=12;FQ=-281.989;ANN=T|synonymous_variant|LOW|NS4|GENE_NS4|transcript|TRANSCRIPT_NS4|protein_coding|1/1|c.385C>T|p.Leu129Leu|385/1833|385/1833|129/610||WARNING_TRANSCRIPT_NO_START_CODON,T|upstream_gene_variant|MODIFIER|capsid|GENE_capsid|transcript|TRANSCRIPT_capsid|protein_coding||c.-1517C>T|||||151…	LOW	Synonymous	GT:PL	1/1:180,255,0
KP164568_BHI3734_H804698_2014_08_26_Human_Brazil	6111	.	T	2	0.60423	C	329	99.3958	331	205.999	PASS	DP=330;VDB=0;SGB=-0.693147;RPB=1;MQB=1;MQSB=2.31228e-14;BQB=1;MQ0F=0.124242;AF1=1;AC1=2;DP4=1,0,72,181;MQ=15;FQ=-281.989;PV4=0.287402,0.150167,0.000982585,0.000904231;ANN=C|synonymous_variant|LOW|NS4|GENE_NS4|transcript|TRANSCRIPT_NS4|protein_coding|1/1|c.445T>C|p.Leu149Leu|445/1833|445/1833|149/610||WARNING_TRANSCRIPT_NO_START_CODON,C|upstream_gene_variant|MODIFIER|capsid|GENE_capsid|transcript|…	LOW	Synonymous	GT:PL	1/1:239,255,0
KP164568_BHI3734_H804698_2014_08_26_Human_Brazil	6141	.	C	4	1.20482	T	328	98.7952	332	133.998	PASS	DP=332;VDB=5.92189e-42;SGB=-0.693147;RPB=0.30315;MQB=0.175197;MQSB=2.22035e-13;BQB=0.706693;MQ0F=0.126506;AF1=1;AC1=2;DP4=1,1,74,180;MQ=14;FQ=-281.989;PV4=0.500919,0.323413,0.00033105,1;ANN=T|synonymous_variant|LOW|NS4|GENE_NS4|transcript|TRANSCRIPT_NS4|protein_coding|1/1|c.475C>T|p.Leu159Leu|475/1833|475/1833|159/610||WARNING_TRANSCRIPT_NO_START_CODON,T|upstream_gene_variant|MODIFIER|capsid|GENE…	LOW	Synonymous	GT:PL	1/1:167,255,0
KP164568_BHI3734_H804698_2014_08_26_Human_Brazil	6146	.	T	1	0.326797	C	305	99.6732	306	151.998	PASS	DP=305;VDB=1.65816e-41;SGB=-0.693147;MQSB=1.47535e-12;MQ0F=0.131148;AF1=1;AC1=2;DP4=0,0,71,163;MQ=13;FQ=-281.989;ANN=C|synonymous_variant|LOW|NS4|GENE_NS4|transcript|TRANSCRIPT_NS4|protein_coding|1/1|c.480T>C|p.Asp160Asp|480/1833|480/1833|160/610||WARNING_TRANSCRIPT_NO_START_CODON,C|upstream_gene_variant|MODIFIER|capsid|GENE_capsid|transcript|TRANSCRIPT_capsid|protein_coding||c.-1422T>C|||||1422|…	LOW	Synonymous	GT:PL	1/1:185,255,0
KP164568_BHI3734_H804698_2014_08_26_Human_Brazil	7553	.	T	4	1.47601	C	267	98.524	271	221.999	PASS	DP=269;VDB=3.36813e-08;SGB=-0.693147;RPB=0.951087;MQB=0.891304;MQSB=0.197628;BQB=0.429348;MQ0F=0;AF1=1;AC1=2;DP4=2,0,100,84;MQ=42;FQ=-281.989;PV4=0.502005,0.0442867,0.38311,0.330106;ANN=C|upstream_gene_variant|MODIFIER|capsid|GENE_capsid|transcript|TRANSCRIPT_capsid|protein_coding||c.-15T>C|||||15|WARNING_TRANSCRIPT_NO_STOP_CODON,C|upstream_gene_variant|MODIFIER|E3|GENE_E3|transcript|TRANSCRIPT_E…			GT:PL	1/1:255,255,0

## Sheet: 315P290
#CHROM	POS	ID	REF	Nº reads	BHI3734 reads support	ALT	Nº reads	PER160 reas support	Total reads	QUAL	FILTER	INFO	Impact	Nucleotide change	FORMAT	BHI3734_315P290.sorted.dupli.removed.bam
KP164568_BHI3734_H804698_2014_08_26_Human_Brazil	482	.	G	1578	82.6178	A	332	17.3822	1910	69.0074	PASS	DP=1904;VDB=3.14174e-08;SGB=-0.693147;RPB=0.692112;MQB=0;MQSB=0.0102112;BQB=0.0160552;MQ0F=0.00315126;AF1=0.5;AC1=1;DP4=701,487,173,90;MQ=40;FQ=72.0156;PV4=0.0436453,0.0178127,0,0.0940639;ANN=A|synonymous_variant|LOW|NS1|GENE_NS1|transcript|TRANSCRIPT_NS1|protein_coding|1/1|c.405G>A|p.Leu135Leu|405/1605|405/1605|135/534||WARNING_TRANSCRIPT_NO_STOP_CODON,A|upstream_gene_variant|MODIFIER|NS2|GENE_N…	LOW	Synonymous	GT:PL	0/1:99,0,255
KP164568_BHI3734_H804698_2014_08_26_Human_Brazil	2802	.	T	232	56.7237	C	177	43.2763	409	185.009	PASS	DP=405;VDB=1.12901e-21;SGB=-0.693147;RPB=8.57123e-06;MQB=2.62346e-08;MQSB=0.802852;BQB=0.987899;MQ0F=0.00987654;AF1=0.5;AC1=1;DP4=189,3,144,0;MQ=40;FQ=188.017;PV4=0.263113,1,7.20504e-06,1.72862e-07;ANN=C|missense_variant|MODERATE|NS2|GENE_NS2|transcript|TRANSCRIPT_NS2|protein_coding|1/1|c.1120T>C|p.Tyr374His|1120/2394|1120/2394|374/797||WARNING_TRANSCRIPT_NO_START_CODON,C|upstream_gene_variant|MO…	MODERATE	Non-synonymous	GT:PL	0/1:215,0,255
KP164568_BHI3734_H804698_2014_08_26_Human_Brazil	2855	.	T	547	75.5525	C	177	24.4475	724	138.008	PASS	DP=724;VDB=1;SGB=-0.693147;RPB=3.30798e-06;MQB=4.23149e-33;MQSB=0.721399;BQB=0.760254;MQ0F=0;AF1=0.5;AC1=1;DP4=402,19,124,9;MQ=39;FQ=141.016;PV4=0.362172,1,0,6.3465e-09;ANN=C|synonymous_variant|LOW|NS2|GENE_NS2|transcript|TRANSCRIPT_NS2|protein_coding|1/1|c.1173T>C|p.Tyr391Tyr|1173/2394|1173/2394|391/797||WARNING_TRANSCRIPT_NO_START_CODON,C|upstream_gene_variant|MODIFIER|NS3|GENE_NS3|transcript|T…	LOW	Synonymous	GT:PL	0/1:168,0,255
KP164568_BHI3734_H804698_2014_08_26_Human_Brazil	2856		G	560	78.7623	T	151	21.2377	711			Ala -> Ser	MODERATE	Non-synonymous
KP164568_BHI3734_H804698_2014_08_26_Human_Brazil	2876		T	472	77.377	C	138	22.623	610				LOW	Synonymous
KP164568_BHI3734_H804698_2014_08_26_Human_Brazil	2885	.	G	510	78.7037	A	138	21.2963	648	85.0076	PASS	DP=693;VDB=0.0438407;SGB=-0.693147;RPB=5.02034e-06;MQB=1.79422e-41;MQSB=0.0150294;BQB=0.0605488;MQ0F=0;AF1=0.5;AC1=1;DP4=306,87,134,24;MQ=38;FQ=88.0158;PV4=0.0778613,0.000999807,0,0.147853;ANN=A|synonymous_variant|LOW|NS2|GENE_NS2|transcript|TRANSCRIPT_NS2|protein_coding|1/1|c.1203G>A|p.Pro401Pro|1203/2394|1203/2394|401/797||WARNING_TRANSCRIPT_NO_START_CODON,A|upstream_gene_variant|MODIFIER|NS3|G…	LOW	Synonymous	GT:PL	0/1:115,0,255
KP164568_BHI3734_H804698_2014_08_26_Human_Brazil	2900	.	G	625	65.9283	A	323	34.0717	948	194.009	PASS	DP=943;VDB=0.391244;SGB=-0.693147;RPB=2.53068e-16;MQB=1.4013e-45;MQSB=0.0201776;BQB=0.605508;MQ0F=0;AF1=0.5;AC1=1;DP4=332,140,203,36;MQ=39;FQ=197.014;PV4=1.42913e-05,1,0,0.143865;ANN=A|synonymous_variant|LOW|NS2|GENE_NS2|transcript|TRANSCRIPT_NS2|protein_coding|1/1|c.1218G>A|p.Thr406Thr|1218/2394|1218/2394|406/797||WARNING_TRANSCRIPT_NO_START_CODON,A|upstream_gene_variant|MODIFIER|NS3|GENE_NS3|tr…	LOW	Synonymous	GT:PL	0/1:224,0,255
KP164568_BHI3734_H804698_2014_08_26_Human_Brazil	2927	.	A	685	70.4008	G	288	29.5992	973	191.009	PASS	DP=966;VDB=0.00013168;SGB=-0.693147;RPB=0.102418;MQB=0;MQSB=0.000861349;BQB=0.943497;MQ0F=0;AF1=0.5;AC1=1;DP4=338,182,165,55;MQ=38;FQ=194.015;PV4=0.00761035,1,0,1;ANN=G|synonymous_variant|LOW|NS2|GENE_NS2|transcript|TRANSCRIPT_NS2|protein_coding|1/1|c.1245A>G|p.Thr415Thr|1245/2394|1245/2394|415/797||WARNING_TRANSCRIPT_NO_START_CODON,G|upstream_gene_variant|MODIFIER|NS3|GENE_NS3|transcript|TRANSCR…	LOW	Synonymous	GT:PL	0/1:221,0,255
KP164568_BHI3734_H804698_2014_08_26_Human_Brazil	2960	.	T	729	66.454	C	368	33.546	1097	225.009	PASS	DP=1088;VDB=1;SGB=-0.693147;RPB=0.9686;MQB=0;MQSB=0.528831;BQB=0.336976;MQ0F=0;AF1=0.5;AC1=1;DP4=355,183,171,116;MQ=38;FQ=225.007;PV4=0.0802267,0.0520034,0,0.000424549;ANN=C|synonymous_variant|LOW|NS2|GENE_NS2|transcript|TRANSCRIPT_NS2|protein_coding|1/1|c.1278T>C|p.Leu426Leu|1278/2394|1278/2394|426/797||WARNING_TRANSCRIPT_NO_START_CODON,C|upstream_gene_variant|MODIFIER|NS3|GENE_NS3|transcript|TR…	LOW	Synonymous	GT:PL	0/1:255,0,255
KP164568_BHI3734_H804698_2014_08_26_Human_Brazil	2963	.	C	723	65.847	T	375	34.153	1098	222.009	PASS	DP=1089;VDB=1;SGB=-0.693147;RPB=0.55821;MQB=0;MQSB=0.190112;BQB=0.0447171;MQ0F=0;AF1=0.5;AC1=1;DP4=336,207,170,119;MQ=38;FQ=223.253;PV4=0.412255,0.103888,0,3.19387e-05;ANN=T|synonymous_variant|LOW|NS2|GENE_NS2|transcript|TRANSCRIPT_NS2|protein_coding|1/1|c.1281C>T|p.Ser427Ser|1281/2394|1281/2394|427/797||WARNING_TRANSCRIPT_NO_START_CODON,T|upstream_gene_variant|MODIFIER|NS3|GENE_NS3|transcript|TR…	LOW	Synonymous	GT:PL	0/1:252,0,255
KP164568_BHI3734_H804698_2014_08_26_Human_Brazil	3014	.	A	320	61.1855	G	203	38.8145	523	225.009	PASS	DP=518;VDB=0;SGB=-0.693147;RPB=0.51485;MQB=6.47318e-33;MQSB=0.267253;BQB=0.441151;MQ0F=0;AF1=0.5;AC1=1;DP4=148,121,85,79;MQ=38;FQ=225.007;PV4=0.551594,1,0,0.1893;ANN=G|synonymous_variant|LOW|NS2|GENE_NS2|transcript|TRANSCRIPT_NS2|protein_coding|1/1|c.1332A>G|p.Lys444Lys|1332/2394|1332/2394|444/797||WARNING_TRANSCRIPT_NO_START_CODON,G|upstream_gene_variant|MODIFIER|NS3|GENE_NS3|transcript|TRANSCRI…	LOW	Synonymous	GT:PL	0/1:255,0,255
KP164568_BHI3734_H804698_2014_08_26_Human_Brazil	3023	.	C	213	55.1813	T	173	44.8187	386	225.009	PASS	DP=383;VDB=0;SGB=-0.693147;RPB=3.10385e-05;MQB=4.35084e-17;MQSB=0.00865338;BQB=0.200999;MQ0F=0.00261097;AF1=0.5;AC1=1;DP4=81,97,66,74;MQ=37;FQ=225.007;PV4=0.821007,0.458422,8.17112e-21,1.82926e-06;ANN=T|synonymous_variant|LOW|NS2|GENE_NS2|transcript|TRANSCRIPT_NS2|protein_coding|1/1|c.1341C>T|p.Ile447Ile|1341/2394|1341/2394|447/797||WARNING_TRANSCRIPT_NO_START_CODON,T|upstream_gene_variant|MODIFI…	LOW	Synonymous	GT:PL	0/1:255,0,255
KP164568_BHI3734_H804698_2014_08_26_Human_Brazil	3044	.	T	283	64.1723	C	158	35.8277	441	179.009	PASS	DP=440;VDB=6.17633e-24;SGB=-0.693147;RPB=0.960908;MQB=8.40779e-45;MQSB=0.554411;BQB=0.929126;MQ0F=0.00227273;AF1=0.5;AC1=1;DP4=43,215,31,103;MQ=38;FQ=182.017;PV4=0.135025,1,0,0.319951;ANN=C|synonymous_variant|LOW|NS2|GENE_NS2|transcript|TRANSCRIPT_NS2|protein_coding|1/1|c.1362T>C|p.His454His|1362/2394|1362/2394|454/797||WARNING_TRANSCRIPT_NO_START_CODON,C|upstream_gene_variant|MODIFIER|NS3|GENE_N…	LOW	Synonymous	GT:PL	0/1:209,0,255
KP164568_BHI3734_H804698_2014_08_26_Human_Brazil	3050	.	A	353	64.4161	G	195	35.5839	548	225.009	PASS	DP=547;VDB=1.16908e-33;SGB=-0.693147;RPB=0.846816;MQB=0;MQSB=0.504326;BQB=0.401223;MQ0F=0.00365631;AF1=0.5;AC1=1;DP4=76,230,39,121;MQ=37;FQ=225.007;PV4=1,1,0,0.0688946;ANN=G|synonymous_variant|LOW|NS2|GENE_NS2|transcript|TRANSCRIPT_NS2|protein_coding|1/1|c.1368A>G|p.Ser456Ser|1368/2394|1368/2394|456/797||WARNING_TRANSCRIPT_NO_START_CODON,G|upstream_gene_variant|MODIFIER|NS3|GENE_NS3|transcript|TR…	LOW	Synonymous	GT:PL	0/1:255,0,255
KP164568_BHI3734_H804698_2014_08_26_Human_Brazil	3078	.	A	508	65.974	G	262	34.026	770	223.009	PASS	DP=769;VDB=0.113015;SGB=-0.693147;RPB=2.51795e-06;MQB=2.52234e-44;MQSB=0.630716;BQB=0.662558;MQ0F=0.0104031;AF1=0.5;AC1=1;DP4=111,281,46,169;MQ=37;FQ=223.893;PV4=0.0660844,0.0360868,0,0.00107105;ANN=G|missense_variant|MODERATE|NS2|GENE_NS2|transcript|TRANSCRIPT_NS2|protein_coding|1/1|c.1396A>G|p.Met466Val|1396/2394|1396/2394|466/797||WARNING_TRANSCRIPT_NO_START_CODON,G|upstream_gene_variant|MODIF…	MODERATE	Non-synonymous	GT:PL	0/1:253,0,255
KP164568_BHI3734_H804698_2014_08_26_Human_Brazil	3089		T	480	74.3034	C	166	25.6966	646			Dlu -> Asp	MODERATE	Non-synonymous
KP164568_BHI3734_H804698_2014_08_26_Human_Brazil	3092	.	A	436	74.7856	G	147	25.2144	583	86.0076	PASS	DP=582;VDB=3.37774e-12;SGB=-0.693147;RPB=0.35911;MQB=3.78351e-44;MQSB=0.667371;BQB=0.514332;MQ0F=0.0137457;AF1=0.5;AC1=1;DP4=121,193,32,82;MQ=37;FQ=89.0158;PV4=0.052444,0.0203381,0,1;ANN=G|synonymous_variant|LOW|NS2|GENE_NS2|transcript|TRANSCRIPT_NS2|protein_coding|1/1|c.1410A>G|p.Thr470Thr|1410/2394|1410/2394|470/797||WARNING_TRANSCRIPT_NO_START_CODON,G|upstream_gene_variant|MODIFIER|NS3|GENE_NS…	LOW	Synonymous	GT:PL	0/1:116,0,255
KP164568_BHI3734_H804698_2014_08_26_Human_Brazil	3902	.	G	180	75.6303	A	58	24.3697	238	38.0077	PASS	DP=239;VDB=3.79357e-07;SGB=-0.693147;RPB=0.000776964;MQB=2.33871e-06;MQSB=0.639645;BQB=0.00882834;MQ0F=0.0292887;AF1=0.5;AC1=1;DP4=110,30,36,11;MQ=38;FQ=41.0155;PV4=0.839054,0.0954982,1.00391e-15,5.18956e-09;ANN=A|synonymous_variant|LOW|NS2|GENE_NS2|transcript|TRANSCRIPT_NS2|protein_coding|1/1|c.2220G>A|p.Val740Val|2220/2394|2220/2394|740/797||WARNING_TRANSCRIPT_NO_START_CODON,A|upstream_gene_var…	LOW	Synonymous	GT:PL	0/1:68,0,255
KP164568_BHI3734_H804698_2014_08_26_Human_Brazil	3903	.	T	183	75.9336	C	58	24.0664	241	48.0072	PASS	DP=241;VDB=3.53627e-07;SGB=-0.693147;RPB=0.000548096;MQB=5.09877e-06;MQSB=0.824347;BQB=0.735348;MQ0F=0.0290456;AF1=0.5;AC1=1;DP4=111,31,36,10;MQ=38;FQ=51.0153;PV4=1,0.328518,3.14197e-15,5.46854e-10;ANN=C|synonymous_variant|LOW|NS2|GENE_NS2|transcript|TRANSCRIPT_NS2|protein_coding|1/1|c.2221T>C|p.Leu741Leu|2221/2394|2221/2394|741/797||WARNING_TRANSCRIPT_NO_START_CODON,C|upstream_gene_variant|MODIF…	LOW	Synonymous	GT:PL	0/1:78,0,255
KP164568_BHI3734_H804698_2014_08_26_Human_Brazil	3956		C	472	79.3277	T	123	20.6723	595				LOW	Synonymous
KP164568_BHI3734_H804698_2014_08_26_Human_Brazil	3980	.	C	492	78.4689	T	135	21.5311	627	26.0177	PASS	DP=562;VDB=0.998646;SGB=-0.693147;RPB=0.66282;MQB=2.9631e-20;MQSB=0.000888493;BQB=0.976173;MQ0F=0.0587189;AF1=0.499999;AC1=1;DP4=229,64,73,19;MQ=38;FQ=29.0205;PV4=0.884983,1,0,3.5733e-05;ANN=T|synonymous_variant|LOW|NS2|GENE_NS2|transcript|TRANSCRIPT_NS2|protein_coding|1/1|c.2298C>T|p.Phe766Phe|2298/2394|2298/2394|766/797||WARNING_TRANSCRIPT_NO_START_CODON,T|upstream_gene_variant|MODIFIER|NS3|GEN…	LOW	Synonymous	GT:PL	0/1:56,0,255
KP164568_BHI3734_H804698_2014_08_26_Human_Brazil	3985		A	493	79.7735	G	125	20.2265	618			Asp -> Ser	MODERATE	Non-synonymous
KP164568_BHI3734_H804698_2014_08_26_Human_Brazil	4010	.	C	341	65.8301	T	177	34.1699	518	164.009	PASS	DP=518;VDB=4.7756e-16;SGB=-0.693147;RPB=1.83105e-15;MQB=1.02463e-11;MQSB=6.47359e-07;BQB=0.154454;MQ0F=0.0559846;AF1=0.5;AC1=1;DP4=157,96,76,41;MQ=38;FQ=167.017;PV4=0.64386,1,1.28443e-18,4.56199e-12;ANN=T|synonymous_variant|LOW|NS2|GENE_NS2|transcript|TRANSCRIPT_NS2|protein_coding|1/1|c.2328C>T|p.Phe776Phe|2328/2394|2328/2394|776/797||WARNING_TRANSCRIPT_NO_START_CODON,T|upstream_gene_variant|MODI…	LOW	Synonymous	GT:PL	0/1:194,0,255
KP164568_BHI3734_H804698_2014_08_26_Human_Brazil	4016	.	T	342	66.6667	G	171	33.3333	513	182.009	PASS	DP=513;VDB=1.94948e-19;SGB=-0.693147;RPB=2.70602e-16;MQB=3.95262e-19;MQSB=3.9329e-06;BQB=0.145794;MQ0F=0.0389864;AF1=0.5;AC1=1;DP4=146,97,73,38;MQ=38;FQ=185.017;PV4=0.346008,1,4.38116e-26,1.19606e-08;ANN=G|synonymous_variant|LOW|NS2|GENE_NS2|transcript|TRANSCRIPT_NS2|protein_coding|1/1|c.2334T>G|p.Thr778Thr|2334/2394|2334/2394|778/797||WARNING_TRANSCRIPT_NO_START_CODON,G|upstream_gene_variant|MOD…	LOW	Synonymous	GT:PL	0/1:212,0,255
KP164568_BHI3734_H804698_2014_08_26_Human_Brazil	4022	.	C	365	74.187	T	127	25.813	492	57.0073	PASS	DP=492;VDB=5.2692e-07;SGB=-0.693147;RPB=1.45681e-16;MQB=6.27443e-17;MQSB=0.001026;BQB=0.280919;MQ0F=0.0304878;AF1=0.5;AC1=1;DP4=149,114,57,27;MQ=38;FQ=60.0154;PV4=0.0749064,1,9.88445e-26,1.73816e-16;ANN=T|synonymous_variant|LOW|NS2|GENE_NS2|transcript|TRANSCRIPT_NS2|protein_coding|1/1|c.2340C>T|p.Val780Val|2340/2394|2340/2394|780/797||WARNING_TRANSCRIPT_NO_START_CODON,T|upstream_gene_variant|MODI…	LOW	Synonymous	GT:PL	0/1:87,0,255
KP164568_BHI3734_H804698_2014_08_26_Human_Brazil	4082	.	G	207	69.9324	A	89	30.0676	296	211.009	PASS	DP=294;VDB=3.42743e-10;SGB=-0.693147;RPB=0.848808;MQB=0.00133106;MQSB=0.766836;BQB=0.904011;MQ0F=0.0102041;AF1=0.5;AC1=1;DP4=53,110,23,43;MQ=40;FQ=213.848;PV4=0.758094,1,1.12528e-08,0.00040775;ANN=A|synonymous_variant|LOW|NS3|GENE_NS3|transcript|TRANSCRIPT_NS3|protein_coding|1/1|c.6G>A|p.Pro2Pro|6/1572|6/1572|2/523||WARNING_TRANSCRIPT_NO_START_CODON,A|upstream_gene_variant|MODIFIER|NS4|GENE_NS4|t…	LOW	Synonymous	GT:PL	0/1:241,0,255
KP164568_BHI3734_H804698_2014_08_26_Human_Brazil	5094	.	C	93	41.3333	G	132	58.6667	225	100.008	PASS	DP=245;VDB=1;SGB=-0.693147;RPB=0.996631;MQB=4.12554e-14;MQSB=1;BQB=0.694389;MQ0F=0.208163;AF1=0.5;AC1=1;DP4=69,0,103,1;MQ=33;FQ=103.016;PV4=1,1,8.30468e-17,9.10545e-39;ANN=G|missense_variant|MODERATE|NS3|GENE_NS3|transcript|TRANSCRIPT_NS3|protein_coding|1/1|c.1018C>G|p.Leu340Val|1018/1572|1018/1572|340/523||WARNING_TRANSCRIPT_NO_START_CODON,G|upstream_gene_variant|MODIFIER|NS4|GENE_NS4|transcript…	MODERATE	Non-synonymous	GT:PL	0/1:130,0,192
KP164568_BHI3734_H804698_2014_08_26_Human_Brazil	5095		T	147	60.4938	A	96	39.5062	243			Leu -> Glu	MODERATE	Non-synonymous
KP164568_BHI3734_H804698_2014_08_26_Human_Brazil	5254	.	TAA		#DIV/0!	TA		#DIV/0!	0	215.468	PASS	INDEL;IDV=66;IMF=0.283262;DP=233;VDB=0.999998;SGB=-0.693147;MQSB=0.937435;MQ0F=0.00858369;AF1=0.5;AC1=1;DP4=54,32,15,36;MQ=40;FQ=216.354;PV4=0.000194359,0.028002,1.26713e-09,8.12299e-11;ANN=TA|frameshift_variant|HIGH|NS3|GENE_NS3|transcript|TRANSCRIPT_NS3|protein_coding|1/1|c.1180delA|p.Met394fs|1180/1572|1180/1572|394/523||WARNING_TRANSCRIPT_NO_START_CODON,TA|upstream_gene_variant|MODIFIER|NS4|G…	-	-	GT:PL	0/1:253,0,255
KP164568_BHI3734_H804698_2014_08_26_Human_Brazil	5323	.	A	158	71.8182	C	62	28.1818	220	21.0411	PASS	DP=267;VDB=6.34251e-36;SGB=-0.693147;RPB=1.42114e-16;MQB=1.87761e-08;MQSB=8.55442e-05;BQB=0.000184111;MQ0F=0.179775;AF1=0.499998;AC1=1;DP4=50,59,49,8;MQ=33;FQ=24.0321;PV4=3.58597e-07,1,2.88664e-07,7.31128e-16;ANN=C|missense_variant|MODERATE|NS3|GENE_NS3|transcript|TRANSCRIPT_NS3|protein_coding|1/1|c.1247A>C|p.Glu416Ala|1247/1572|1247/1572|416/523||WARNING_TRANSCRIPT_NO_START_CODON,C|upstream_gene…	MODERATE	Non-synonymous	GT:PL	0/1:51,0,255
KP164568_BHI3734_H804698_2014_08_26_Human_Brazil	5324	.	G	118	52.2124	A	108	47.7876	226	119.008	PASS	DP=269;VDB=1.04342e-29;SGB=-0.693147;RPB=1.37244e-18;MQB=1.61933e-22;MQSB=1.04034e-05;BQB=2.9829e-09;MQ0F=0.178439;AF1=0.5;AC1=1;DP4=31,58,71,9;MQ=33;FQ=122.016;PV4=2.50004e-13,1,1.18799e-30,1.07806e-15;ANN=A|synonymous_variant|LOW|NS3|GENE_NS3|transcript|TRANSCRIPT_NS3|protein_coding|1/1|c.1248G>A|p.Glu416Glu|1248/1572|1248/1572|416/523||WARNING_TRANSCRIPT_NO_START_CODON,A|upstream_gene_variant|…	LOW	Synonymous	GT:PL	0/1:149,0,255
KP164568_BHI3734_H804698_2014_08_26_Human_Brazil	5967		A	11	5.18868	G	201	94.8113	212			Thr -> Ala	MODERATE	Non-synonymous
KP164568_BHI3734_H804698_2014_08_26_Human_Brazil	5968		C	11	5.16432	T	202	94.8357	213			Thr -> Ile	MODERATE	Non-synonymous
KP164568_BHI3734_H804698_2014_08_26_Human_Brazil	5972		T	12	4.74308	C	241	95.2569	253				LOW	Synonymous
KP164568_BHI3734_H804698_2014_08_26_Human_Brazil	6009	.	C	9	2.29592	T	383	97.7041	392	151.998	PASS	DP=392;VDB=5.97098e-13;SGB=-0.693147;RPB=0.466663;MQB=0.00216244;MQSB=0.00829141;BQB=0.724793;MQ0F=0.165816;AF1=1;AC1=2;DP4=5,0,200,21;MQ=16;FQ=-281.989;PV4=1,1,2.67617e-06,1;ANN=T|synonymous_variant|LOW|NS4|GENE_NS4|transcript|TRANSCRIPT_NS4|protein_coding|1/1|c.343C>T|p.Leu115Leu|343/1833|343/1833|115/610||WARNING_TRANSCRIPT_NO_START_CODON,T|upstream_gene_variant|MODIFIER|capsid|GENE_capsid|tra…	LOW	Synonymous	GT:PL	1/1:185,255,0
KP164568_BHI3734_H804698_2014_08_26_Human_Brazil	6017	.	C	9	2.45232	T	358	97.5477	367	144.998	PASS	DP=368;VDB=2.91734e-15;SGB=-0.693147;RPB=0.643551;MQB=0.00314179;MQSB=9.43244e-07;BQB=0.809717;MQ0F=0.122283;AF1=1;AC1=2;DP4=4,1,180,34;MQ=16;FQ=-281.989;PV4=0.585009,0.366886,4.87774e-05,1;ANN=T|synonymous_variant|LOW|NS4|GENE_NS4|transcript|TRANSCRIPT_NS4|protein_coding|1/1|c.351C>T|p.Asn117Asn|351/1833|351/1833|117/610||WARNING_TRANSCRIPT_NO_START_CODON,T|upstream_gene_variant|MODIFIER|capsid|…	LOW	Synonymous	GT:PL	1/1:178,255,0
KP164568_BHI3734_H804698_2014_08_26_Human_Brazil	6041	.	C	3	1.36986	T	216	98.6301	219	135.998	PASS	DP=218;VDB=5.10074e-08;SGB=-0.693147;RPB=0.573248;MQB=0.0477707;MQSB=0.00743195;BQB=0.996815;MQ0F=0.0412844;AF1=1;AC1=2;DP4=1,1,94,63;MQ=16;FQ=-281.989;PV4=1,1,0.0011262,0.116632;ANN=T|synonymous_variant|LOW|NS4|GENE_NS4|transcript|TRANSCRIPT_NS4|protein_coding|1/1|c.375C>T|p.Cys125Cys|375/1833|375/1833|125/610||WARNING_TRANSCRIPT_NO_START_CODON,T|upstream_gene_variant|MODIFIER|capsid|GENE_capsid…	LOW	Synonymous	GT:PL	1/1:169,255,0
KP164568_BHI3734_H804698_2014_08_26_Human_Brazil	6707		T	626	75.1501	C	207	24.8499	833				LOW	Synonymous
KP164568_BHI3734_H804698_2014_08_26_Human_Brazil	6722	.	T	608	74.056	C	213	25.944	821	49.0072	PASS	DP=819;VDB=0.246605;SGB=-0.693147;RPB=0.0045737;MQB=0;MQSB=0.210871;BQB=0.337155;MQ0F=0.003663;AF1=0.5;AC1=1;DP4=358,77,121,25;MQ=38;FQ=52.0153;PV4=1,1,0,0.315257;ANN=C|synonymous_variant|LOW|NS4|GENE_NS4|transcript|TRANSCRIPT_NS4|protein_coding|1/1|c.1056T>C|p.Asp352Asp|1056/1833|1056/1833|352/610||WARNING_TRANSCRIPT_NO_START_CODON,C|upstream_gene_variant|MODIFIER|capsid|GENE_capsid|transcript|T…	LOW	Synonymous	GT:PL	0/1:79,0,255
KP164568_BHI3734_H804698_2014_08_26_Human_Brazil	6734	.	C	641	69.2225	T	285	30.7775	926	156.008	PASS	DP=925;VDB=0.996419;SGB=-0.693147;RPB=0.0511333;MQB=2.77457e-43;MQSB=0.00572441;BQB=0.0984322;MQ0F=0.00216216;AF1=0.5;AC1=1;DP4=341,112,136,48;MQ=37;FQ=159.017;PV4=0.762493,1,0,0.000652522;ANN=T|synonymous_variant|LOW|NS4|GENE_NS4|transcript|TRANSCRIPT_NS4|protein_coding|1/1|c.1068C>T|p.Ile356Ile|1068/1833|1068/1833|356/610||WARNING_TRANSCRIPT_NO_START_CODON,T|upstream_gene_variant|MODIFIER|capsi…	LOW	Synonymous	GT:PL	0/1:186,0,255
KP164568_BHI3734_H804698_2014_08_26_Human_Brazil	6762	.	A	541	67.9648	G	255	32.0352	796	92.0077	PASS	DP=794;VDB=0.999846;SGB=-0.693147;RPB=0.0948964;MQB=1.44334e-43;MQSB=0.0399984;BQB=0.999534;MQ0F=0.00629723;AF1=0.5;AC1=1;DP4=268,131,122,56;MQ=37;FQ=95.0159;PV4=0.773316,1,0,0.00299089;ANN=G|missense_variant|MODERATE|NS4|GENE_NS4|transcript|TRANSCRIPT_NS4|protein_coding|1/1|c.1096A>G|p.Thr366Ala|1096/1833|1096/1833|366/610||WARNING_TRANSCRIPT_NO_START_CODON,G|upstream_gene_variant|MODIFIER|capsi…	MODERATE	Non-synonymous	GT:PL	0/1:122,0,255
KP164568_BHI3734_H804698_2014_08_26_Human_Brazil	6764	.	T	493	66.9837	C	243	33.0163	736	146.008	PASS	DP=734;VDB=0.984505;SGB=-0.693147;RPB=0.779436;MQB=1.50892e-41;MQSB=0.0109969;BQB=0.835353;MQ0F=0.00681199;AF1=0.5;AC1=1;DP4=215,167,110,67;MQ=37;FQ=149.017;PV4=0.198254,1,0,3.03933e-05;ANN=C|synonymous_variant|LOW|NS4|GENE_NS4|transcript|TRANSCRIPT_NS4|protein_coding|1/1|c.1098T>C|p.Thr366Thr|1098/1833|1098/1833|366/610||WARNING_TRANSCRIPT_NO_START_CODON,C|upstream_gene_variant|MODIFIER|capsid|G…	LOW	Synonymous	GT:PL	0/1:176,0,255
KP164568_BHI3734_H804698_2014_08_26_Human_Brazil	6794	.	C	250	56.4334	T	193	43.5666	443	225.009	PASS	DP=443;VDB=2.8026e-45;SGB=-0.693147;RPB=0.113192;MQB=9.59621e-16;MQSB=0.0659911;BQB=0.00445056;MQ0F=0.0158014;AF1=0.5;AC1=1;DP4=102,118,68,77;MQ=37;FQ=225.007;PV4=1,1,3.0697e-18,0.0140038;ANN=T|synonymous_variant|LOW|NS4|GENE_NS4|transcript|TRANSCRIPT_NS4|protein_coding|1/1|c.1128C>T|p.Asp376Asp|1128/1833|1128/1833|376/610||WARNING_TRANSCRIPT_NO_START_CODON,T|upstream_gene_variant|MODIFIER|capsid…	LOW	Synonymous	GT:PL	0/1:255,0,255
KP164568_BHI3734_H804698_2014_08_26_Human_Brazil	6803	.	A	172	58.7031	G	121	41.2969	293	225.009	PASS	DP=292;VDB=2.22494e-17;SGB=-0.693147;RPB=0.0620791;MQB=1.01223e-14;MQSB=0.172479;BQB=0.494116;MQ0F=0.010274;AF1=0.5;AC1=1;DP4=62,88,40,51;MQ=36;FQ=225.007;PV4=0.689394,1,1.47488e-18,0.000762742;ANN=G|synonymous_variant|LOW|NS4|GENE_NS4|transcript|TRANSCRIPT_NS4|protein_coding|1/1|c.1137A>G|p.Gln379Gln|1137/1833|1137/1833|379/610||WARNING_TRANSCRIPT_NO_START_CODON,G|upstream_gene_variant|MODIFIER|…	LOW	Synonymous	GT:PL	0/1:255,0,255
KP164568_BHI3734_H804698_2014_08_26_Human_Brazil	11015	.	GAA		#DIV/0!	GAGATTTCAA		#DIV/0!	0	134.457	PASS	INDEL;IDV=27;IMF=0.129187;DP=209;VDB=1.13402e-30;SGB=-0.693147;MQSB=1.03141e-08;MQ0F=0.220096;AF1=1;AC1=2;DP4=0,0,33,22;MQ=19;FQ=-200.527;ANN=GAGATTTCAA|frameshift_variant|HIGH|E1|GENE_E1|transcript|TRANSCRIPT_E1|protein_coding|1/1|c.1022_1023insGATTTCA|p.Ala342fs|1023/1317|1023/1317|341/438||WARNING_TRANSCRIPT_NO_START_CODON,GAGATTTCAA|downstream_gene_variant|MODIFIER|NS4|GENE_NS4|transcript|TRA…			GT:PL	1/1:175,166,0
