# Supplementary material for: Genome sequencing reveals coinfection by multiple chikungunya virus genotypes in a recent outbreak in Brazil
Source: PLoS Negl Trop Dis. 2019 May 16;13(5):e0007332. doi: 10.1371/journal.pntd.0007332 (PMC6541278; doi:10.1371/journal.pntd.0007332)
Supplement: S1 Data — (R) [file pntd.0007332.s003.R]

library(zoo)
library(Rmisc)
library("ggplot2")


#Script/command for SNP count extraction:

#samtools view $1 | grep "NM" | awk '{print $15, $4}' | awk -F ":" '{print $3}' | awk '{print $2,$1}' > $1.counts.txt

##################################################


BHI = read.table("~/work/CHIKV/Rafael_Franca/FINAL_BAM_DEDUPLICATED/BHI3734_simu.sorted.bam.counts.txt")

PE160 = read.table("~/work/CHIKV/Rafael_Franca/FINAL_BAM_DEDUPLICATED/BHI3734_PER_reads_simu.sorted.bam.counts.txt")

BHIPER = read.table("~/work/CHIKV/Rafael_Franca/FINAL_BAM_DEDUPLICATED/BHI3734_PER_simu_RECOM.sorted.bam.counts.txt")

PERBHI = read.table("~/work/CHIKV/Rafael_Franca/FINAL_BAM_DEDUPLICATED/PER_BHI3734_simu_RECOM.sorted.bam.counts.txt")

QUASI = read.table("~/work/CHIKV/Rafael_Franca/FINAL_BAM_DEDUPLICATED/BHI3734_simu_quasi.sorted.bam.counts.txt")


df1 <- data.frame(x = BHI[,1],
                  y = BHI[,2])
df2 <- data.frame(x = PE160[,1],
                  y = PE160[,2])
df3 <- data.frame(x = BHIPER[,1],
                  y = BHIPER[,2])
df4 <- data.frame(x = PERBHI[,1],
                  y = PERBHI[,2])
df5 <- data.frame(x = QUASI[,1],
                  y = QUASI[,2])


#ggplot(df1, aes(x, y)) + 
#  geom_smooth() +
#  geom_smooth(data = df2, color = "blue")

#png("SIMU_QUASI.png",    # create PNG for the heat map        
#    width = 8,       
#    height = 4,
#    units = 'in',
#    res = 600,            # 600 pixels per inch
#    pointsize = 8)        # smaller font size

recombination <- ggplot(df1, aes(x, y)) + 
  geom_line(aes(y=rollmean(y, 100, na.pad=TRUE)), color="red") +
  geom_line(data=df3, aes(y=rollmean(y, 100, na.pad=TRUE)), color="purple")+
  geom_line(data=df4, aes(y=rollmean(y, 100, na.pad=TRUE)), color="darkorange")+
  geom_smooth(data = df1, color = "red") +
  geom_smooth(data = df3, color = "purple") +
  geom_smooth(data = df4, color = "darkorange")+
  xlab("Genome location") + 
  ylab("Average SNPs") +
  xlim(0, 11500) +
  ylim(0, 8.5) +
  ggtitle("Recombination") +
  theme(plot.title = element_text(size = 18, hjust = 0.5))

#

BHI = read.table("~/work/CHIKV/Rafael_Franca/FINAL_BAM_DEDUPLICATED/BHI3734_43P41.sorted.bam.counts.txt")

PE160 = read.table("~/work/CHIKV/Rafael_Franca/FINAL_BAM_DEDUPLICATED/PER160_43P41.sorted.bam.counts.txt")

df1 <- data.frame(x = BHI[,1],
                  y = BHI[,2])
df2 <- data.frame(x = PE160[,1],
                  y = PE160[,2])

ggplot(df1, aes(x, y)) + 
  geom_smooth() +
  geom_smooth(data = df2, color = "blue")


S43P41 <- ggplot(df1, aes(x, y)) + 
  geom_line(aes(y=rollmean(y, 100, na.pad=TRUE)), color="red") +
  geom_line(data=df2, aes(y=rollmean(y, 100, na.pad=TRUE)), color="blue")+
  geom_smooth(data = df2, color = "blue")+
  geom_smooth(data = df1, color = "red")+
  xlab("Genome location") + 
  ylab("Average SNPs") +
  xlim(0, 11500) +
  ylim(0, 8.5) +
  ggtitle("Classic CHIKV #43P41") +
  theme(plot.title = element_text(size = 18, hjust = 0.5))

#

BHI = read.table("~/work/CHIKV/Rafael_Franca/FINAL_BAM_DEDUPLICATED/BHI3734_199P195.sorted.bam.counts.txt")

PE160 = read.table("~/work/CHIKV/Rafael_Franca/FINAL_BAM_DEDUPLICATED/PER160_199P195.sorted.bam.counts.txt")

df1 <- data.frame(x = BHI[,1],
                  y = BHI[,2])
df2 <- data.frame(x = PE160[,1],
                  y = PE160[,2])

ggplot(df1, aes(x, y)) + 
  geom_smooth() +
  geom_smooth(data = df2, color = "blue")

S199P195 <- ggplot(df1, aes(x, y)) + 
  geom_line(aes(y=rollmean(y, 100, na.pad=TRUE)), color="red") +
  geom_line(data=df2, aes(y=rollmean(y, 100, na.pad=TRUE)), color="blue") +
  geom_smooth(data = df2, color = "blue")+
  geom_smooth(data = df1, color = "red")+
  xlab("Genome location") + 
  ylab("Average SNPs") +
  xlim(0, 11500) +
  ylim(0, 8.5) +
  ggtitle("Classic CHIKV #199P195") +
  theme(plot.title = element_text(size = 18, hjust = 0.5))

#

BHI = read.table("~/work/CHIKV/Rafael_Franca/FINAL_BAM_DEDUPLICATED/BHI3734_290P274.sorted.bam.counts.txt")

PE160 = read.table("~/work/CHIKV/Rafael_Franca/FINAL_BAM_DEDUPLICATED/PER160_290P274.sorted.bam.counts.txt")

df1 <- data.frame(x = BHI[,1],
                  y = BHI[,2])
df2 <- data.frame(x = PE160[,1],
                  y = PE160[,2])

ggplot(df1, aes(x, y)) + 
  geom_smooth() +
  geom_smooth(data = df2, color = "blue")


S290P274 <- ggplot(df1, aes(x, y)) +
  geom_smooth() +
  geom_line(aes(y=rollmean(y, 100, na.pad=TRUE)), color="red") +
  geom_line(data=df2, aes(y=rollmean(y, 100, na.pad=TRUE)), color="blue") +
  geom_smooth(data = df2, color = "blue")+
  geom_smooth(data = df1, color = "red")+
  xlab("Genome location") + 
  ylab("Average SNPs") +
  xlim(0, 11500) +
  ylim(0, 8.5) +
  ggtitle("Optic Neuritis #290P274") +
  theme(plot.title = element_text(size = 18, hjust = 0.5))

#

BHI = read.table("~/work/CHIKV/Rafael_Franca/FINAL_BAM_DEDUPLICATED/BHI3734_7P7.sorted.bam.counts.txt")

PE160 = read.table("~/work/CHIKV/Rafael_Franca/FINAL_BAM_DEDUPLICATED/PER160_7P7.sorted.bam.counts.txt")

df1 <- data.frame(x = BHI[,1],
                  y = BHI[,2])
df2 <- data.frame(x = PE160[,1],
                  y = PE160[,2])

ggplot(df1, aes(x, y)) + 
  geom_smooth() +
  geom_smooth(data = df2, color = "blue")

S7P7 <- ggplot(df1, aes(x, y)) + 
  geom_line(aes(y=rollmean(y, 100, na.pad=TRUE)), color="red") +
  geom_line(data=df2, aes(y=rollmean(y, 100, na.pad=TRUE)), color="blue")+
  geom_smooth(data = df2, color = "blue")+
  geom_smooth(data = df1, color = "red")+
  xlab("Genome location") + 
  ylab("Average SNPs") +
  xlim(0, 11500) +
  ylim(0, 8.5) +
  ggtitle("Polymyositis #7P7") +
  theme(plot.title = element_text(size = 18, hjust = 0.5))


########### second collun

BHI = read.table("~/work/CHIKV/Rafael_Franca/FINAL_BAM_DEDUPLICATED/BHI3734_simu.sorted.bam.counts.txt")

PE160 = read.table("~/work/CHIKV/Rafael_Franca/FINAL_BAM_DEDUPLICATED/BHI3734_PER_reads_simu.sorted.bam.counts.txt")

BHIPER = read.table("~/work/CHIKV/Rafael_Franca/FINAL_BAM_DEDUPLICATED/BHI3734_PER_simu_RECOM.sorted.bam.counts.txt")

PERBHI = read.table("~/work/CHIKV/Rafael_Franca/FINAL_BAM_DEDUPLICATED/PER_BHI3734_simu_RECOM.sorted.bam.counts.txt")

QUASI = read.table("~/work/CHIKV/Rafael_Franca/FINAL_BAM_DEDUPLICATED/BHI3734_simu_quasi.sorted.bam.counts.txt")


df1 <- data.frame(x = BHI[,1],
                  y = BHI[,2])
df2 <- data.frame(x = PE160[,1],
                  y = PE160[,2])
df3 <- data.frame(x = BHIPER[,1],
                  y = BHIPER[,2])
df4 <- data.frame(x = PERBHI[,1],
                  y = PERBHI[,2])
df5 <- data.frame(x = QUASI[,1],
                  y = QUASI[,2])

coinfection <- ggplot(df1, aes(x, y)) + 
  geom_line(aes(y=rollmean(y, 100, na.pad=TRUE)), color="red") +
  geom_line(data=df2, aes(y=rollmean(y, 100, na.pad=TRUE)), color="blue")+
  geom_line(data=df5, aes(y=rollmean(y, 100, na.pad=TRUE)), color="darkgreen") +
  geom_smooth(data = df2, color = "blue")+
  geom_smooth(data = df1, color = "red") +
  geom_smooth(data = df5, color = "darkgreen")+
  xlab("Genome location") + 
  ylab("Average SNPs") +
  xlim(0, 11500) +
  ylim(0, 8.5) +
  ggtitle("Coinfection") +
  theme(plot.title = element_text(size = 18, hjust = 0.5))

#

BHI = read.table("~/work/CHIKV/Rafael_Franca/FINAL_BAM_DEDUPLICATED/BHI3734_97P45.sorted.bam.counts.txt")

PE160 = read.table("~/work/CHIKV/Rafael_Franca/FINAL_BAM_DEDUPLICATED/PER160_97P45_PE160.sorted.dupli.removed.bam")

df1 <- data.frame(x = BHI[,1],
                  y = BHI[,2])
df2 <- data.frame(x = PE160[,1],
                  y = PE160[,2])

ggplot(df1, aes(x, y)) + 
  geom_smooth() +
  geom_smooth(data = df2, color = "blue")

S97P95 <- ggplot(df1, aes(x, y)) + 
  geom_line(aes(y=rollmean(y, 100, na.pad=TRUE)), color="red") +
  geom_line(data=df2, aes(y=rollmean(y, 100, na.pad=TRUE)), color="blue")+
  geom_smooth(data = df2, color = "blue")+
  geom_smooth(data = df1, color = "red")+
  xlab("Genome location") + 
  ylab("Average SNPs") +
  xlim(0, 11500) +
  ylim(0, 8.5) +
  ggtitle("Classic CHIKV #97P95") +
  theme(plot.title = element_text(size = 18, hjust = 0.5))

#

BHI = read.table("~/work/CHIKV/Rafael_Franca/FINAL_BAM_DEDUPLICATED/BHI3734_89P87.sorted.bam.counts.txt")

PE160 = read.table("~/work/CHIKV/Rafael_Franca/FINAL_BAM_DEDUPLICATED/PER160_89P87.sorted.bam.counts.txt")

df1 <- data.frame(x = BHI[,1],
                  y = BHI[,2])
df2 <- data.frame(x = PE160[,1],
                  y = PE160[,2])

ggplot(df1, aes(x, y)) + 
  geom_smooth() +
  geom_smooth(data = df2, color = "blue")

S89P87 <- ggplot(df1, aes(x, y)) + 
  geom_line(aes(y=rollmean(y, 100, na.pad=TRUE)), color="red") +
  geom_line(data=df2, aes(y=rollmean(y, 100, na.pad=TRUE)), color="blue")+
  geom_smooth(data = df2, color = "blue")+
  geom_smooth(data = df1, color = "red")+
  xlab("Genome location") + 
  ylab("Average SNPs") +
  xlim(0, 11500) +
  ylim(0, 8.5) +
  ggtitle("Acute Transv. Myelitis #89P87") +
  theme(plot.title = element_text(size = 18, hjust = 0.5))

#

BHI = read.table("~/work/CHIKV/Rafael_Franca/FINAL_BAM_DEDUPLICATED/BHI3734_53P51.sorted.bam.counts.txt")

PE160 = read.table("~/work/CHIKV/Rafael_Franca/FINAL_BAM_DEDUPLICATED/PER160_53P51.sorted.bam.counts.txt")

df1 <- data.frame(x = BHI[,1],
                  y = BHI[,2])
df2 <- data.frame(x = PE160[,1],
                  y = PE160[,2])

ggplot(df1, aes(x, y)) + 
  geom_smooth() +
  geom_smooth(data = df2, color = "blue")


S53P51 <- ggplot(df1, aes(x, y)) + 
  geom_line(aes(y=rollmean(y, 100, na.pad=TRUE)), color="red") +
  geom_line(data=df2, aes(y=rollmean(y, 100, na.pad=TRUE)), color="blue")+
  geom_smooth(data = df2, color = "blue")+
  geom_smooth(data = df1, color = "red")+
  xlab("Genome location") + 
  ylab("Average SNPs") +
  xlim(0, 11500) +
  ylim(0, 8.5) +
  ggtitle("Acute Transv. Myelitis #53P51") +
  theme(plot.title = element_text(size = 18, hjust = 0.5))

#

BHI = read.table("~/work/CHIKV/Rafael_Franca/FINAL_BAM_DEDUPLICATED/BHI3734_315P290.sorted.bam.counts.txt")

PE160 = read.table("~/work/CHIKV/Rafael_Franca/FINAL_BAM_DEDUPLICATED/PER160_315P290.sorted.bam.counts.txt")

df1 <- data.frame(x = BHI[,1],
                  y = BHI[,2])
df2 <- data.frame(x = PE160[,1],
                  y = PE160[,2])

ggplot(df1, aes(x, y)) + 
  geom_smooth() +
  geom_smooth(data = df2, color = "blue")


S315P290 <- ggplot(df1, aes(x, y)) + 
  geom_line(aes(y=rollmean(y, 100, na.pad=TRUE)), color="red") +
  geom_line(data=df2, aes(y=rollmean(y, 100, na.pad=TRUE)), color="blue")+
  geom_smooth(data = df2, color = "blue")+
  geom_smooth(data = df1, color = "red")+
  xlab("Genome location") + 
  ylab("Average SNPs") +
  xlim(0, 11500) +
  ylim(0, 8.5) +
  ggtitle("Polymyositis #315P290") +
  theme(plot.title = element_text(size = 18, hjust = 0.5))


multiplot(recombination, S43P41, S199P195, S290P274, S7P7, coinfection, S97P95, S89P87, S53P51, S315P290, cols = 2)
