# Supplementary material for: Genome sequencing reveals coinfection by multiple chikungunya virus genotypes in a recent outbreak in Brazil
Source: PLoS Negl Trop Dis. 2019 May 16;13(5):e0007332. doi: 10.1371/journal.pntd.0007332 (PMC6541278; doi:10.1371/journal.pntd.0007332)
Supplement: S2 Data — (ZIP) [file pntd.0007332.s004.zip]

Archive with 12 entries (12 files):
- 199P195.fasta
- 199P195_alin_internal.fasta
- 290P274_alin.fasta
- 290P274_alin_internal.fasta
- 315P290_alin.fasta
- 315P290_alin_internal.fasta
- 53P51_alin.fasta
- 53P51_alin_internal.fasta
- 7P7_alin.fasta
- 7P7_alin_internal.fasta
- 89P87_alin.fasta
- 89P87_alin_internal.fasta
