# Supplementary material for: Genome sequencing reveals coinfection by multiple chikungunya virus genotypes in a recent outbreak in Brazil
Source: PLoS Negl Trop Dis. 2019 May 16;13(5):e0007332. doi: 10.1371/journal.pntd.0007332 (PMC6541278; doi:10.1371/journal.pntd.0007332)
Supplement: S2 Data — (ZIP) [file pntd.0007332.s004.zip › 199P195_alin_internal.fasta]

>M02622:27:000000000-AYDEM:1:1115:17617:4881
-----------------------------------------------------------------------------------------------------------------------------------------------------------------------------------------------------------------------------------------------------------------------------------------------------------------------------------------------------------------------------------------------------------------------------------------------------------------------------------------------------------------------------------------------------------------------------------------------------------------------------------------------------------------------------------------------------------------------------------------------------------------------------------------------------------------------------------------------------------------------------------------------------------------------------------------------------------------------------------------------------------------------------------------------------------------------------------------------------------------------------------------------------------------------------------------------------------------------------------------------------------------------------------------------------------------------------------------------------------------------------------------------------------------------------------------------------------------------------------------------------------------------------------------------------------------------------------------------------------------------------------------------------------------------------------------------------------------------------------------------------------------------------------------------------------------------------------------------------------------------------------------------------------------------------------------------------------------------------------------------------------------------------------------------------------------------------------------------------------------------------------------------------------------------------------------------------------------------------------------------------------------------------------------------------------------------------------------------------------------------------------------------------------------------------------------------------------------------------------------------------------------------------------------------------------------------------------------------------------------------------------------------------------------------------------------------------------------------------------------------------------------------------------------------------------------------------------------------------------------------------------------------------------------------------------------------------------------------------------------------------------------------------------------------------------------------------------------------------------------------------------------------------------------------------------------------------------------------------------------------------------------------------------------------------------------------------------------------------------------------------------------------------------------------------------------------------------------------------------------------------------------------------------------------------------------------------------------------------------------------------------------------------------------------------------------------------------------------------------------------------------------------------------------------------------------------------------------------------------------------------------------------------------------------------------------------------------------------------------------------------------------------------------------------------------------------------------------------------------------------------------------------------------------------------------------------------------------------------------------------------------------------------------------------------------------------------------------------------------------------------------------------------------------------------------------------------------------------------------------------------------------------------------------------------------------------------------------------------------------------------------------------------------------------------------------------------------------------------------------------------------------------------------------------------------------------------------------------------------------------------------------------------------------------------------------------------------------------------------------------------------------------------------------------------------------------------------------------------------------------------------------------------------------------------------------------------------------------------------------------------------------------------------------------------------------------------------------------------------------------------------------------------------------------------------------------------------------------------------------------------------------------------------------------------------------------------------------------------------------------------------------------------------------------------------------------------------------------------------------------------------------------------------------------------------------------------------------------------------------------------------------------------------------------------------------------------------------------------------------------------------------------------------AAGGAGCAACTATTACTTAAGAAACTCCAGGAGAGTGCATCCATGGCCAACAGAAGCAGGTATCAAT----------------------------------------------------------------------------------------------------------------------------------------------------------------------------------------------------------------------------------------------------------------------------------------------------------------------------------------------------------------------------------------------------------------------------------------------------------------------------------------------------------------------------------------------------------------------------------------------------------------------------------------------------------------------------------------------------------------------------------------------------------------------------------------------------------------------------------------------------------------------------------------------------------------------------------------------------------------------------------------------------------------------------------------------------------------------------------------------------------------------------------------------------------------------------------------------------------------------------------------------------------------------------------------------------------------------------------------------------------------------------------------------------------------------------------------------------------------------------------------------------------------------------------------------------------------------------------------------------------------------------------------------------------------------------------------------------------------------------------------------------------------------------------------------------------------------------------------------------------------------------------------------------------------------------------------------------------------------------------------------------------------------------------------------------------------------------------------------------------------------------------------------------------------------------------------------------------------------------------------------------------------------------------------------------------------------------------------------------------------------------------------------------------------------------------------------------------------------------------------------------------------------------------------------------------------------------------------------------------------------------------------------------------------------------------------------------------------------------------------------------------------------------------------------------------------------------------------------------------------------------------------------------------------------------------------------------------------------------------------------------------------------------------------------------------------------------------------------------------------------------------------------------------------------------------------------------------------------------------------------------------------------------------------------------------------------------------------------------------------------------------------------------------------------------------------------------------------------------------------------------------------------------------------------------------------------------------------------------------------------------------------------------------------------------------------------------------------------------------------------------------------------------------------------------------------------------------------------------------------------------------------------------------------------------------------------------------------------------------------------------------------------------------------------------------------------------------------------------------------------------------------------------------------------------------------------------------------------------------------------------------------------------------------------------------------------------------------------------------------------------------------------------------------------------------------------------------------------------------------------------------------------------------------------------------------------------------------------------------------------------------------------------------------------------------------------------------------------------------------------------------------------------------------------------------------------------------------------------------------------------------------------------------------------------------------------------------------------------------------------------------------------------------------------------------------------------------------------------------------------------------------------------------------------------------------------------------------------------------------------------------------------------------------------------------------------------------------------------------------------------------------------------------------------------------------------------------------------------------------------------------------------------------------------------------------------------------------------------------------------------------------------------------------------------------------------------------------------------------------------------------------------------------------------------------------------------------------------------------------------------------------------------------------------------------------------------------------------------------------------------------------------------------------------------------------------------------------------------------------------------------------------------------------------------------------------------------------------------------------------------------------------------------------------------------------------------------------------------------------------------------------------------------------------------------------------------------------------------------------------------------------------------------------------------------------------------------------------------
>M02622:27:000000000-AYDEM:1:2106:21078:7113
------------------------------------------------------------------------------------------------------------------------------------------------------------------------------------------------------------------------------------------------------------------------------------------------------------------------------------------------------------------------------------------------------------------------------------------------------------------------------------------------------------------------------------------------------------------------------------------------------------------------------------------------------------------------------------------------------------------------------------------------------------------------------------------------------------------------------------------------------------------------------------------------------------------------------------------------------------------------------------------------------------------------------------------------------------------------------------------------------------------------------------------------------------------------------------------------------------------------------------------------------------------------------------------------------------------------------------------------------------------------------------------------------------------------------------------------------------------------------------------------------------------------------------------------------------------------------------------------------------------------------------------------------------------------------------------------------------------------------------------------------------------------------------------------------------------------------------------------------------------------------------------------------------------------------------------------------------------------------------------------------------------------------------------------------------------------------------------------------------------------------------------------------------------------------------------------------------------------------------------------------------------------------------------------------------------------------------------------------------------------------------------------------------------------------------------------------------------------------------------------------------------------------------------------------------------------------------------------------------------------------------------------------------------------------------------------------------------------------------------------------------------------------------------------------------------------------------------------------------------------------------------------------------------------------------------------------------------------------------------------------------------------------------------------------------------------------------------------------------------------------------------------------------------------------------------------------------------------------------------------------------------------------------------------------------------------------------------------------------------------------------------------------------------------------------------------------------------------------------------------------------------------------------------------------------------------------------------------------------------------------------------------------------------------------------------------------------------------------------------------------------------------------------------------------------------------------------------------------------------------------------------------------------------------------------------------------------------------------------------------------------------------------------------------------------------------------------------------------------------------------------------------------------------------------------------------------------------------------------------------------------------------------------------------------------------------------------------------------------------------------------------------------------------------------------------------------------------------------------------------------------------------------------------------------------------------------------------------------------------------------------------------------------------------------------------------------------------------------------------------------------------------------------------------------------------------------------------------------------------------------------------------------------------------------------------------------------------------------------------------------------------------------------------------------------------------------------------------------------------------------------------------------------------------------------------------------------------------------------------------------------------------------------------------------------------------------------------------------------------------------------------------------------------------------------------------------------------------------------------------------------------------------------------------------------------------------------------------------------------------------------------------------------------------------------------------------------------------------------------------------------------------------------------------------------------------------------------------------------------------------------------------------------------------------------------------------------------------------------------------------------------------------------------AACTATGACTTAAGAAACTCCAGGAGAGTGCATCCATGGCCAACAGAAGCAGGTACCAGTCGCGCAAAGTGGAAAA------------------------------------------------------------------------------------------------------------------------------------------------------------------------------------------------------------------------------------------------------------------------------------------------------------------------------------------------------------------------------------------------------------------------------------------------------------------------------------------------------------------------------------------------------------------------------------------------------------------------------------------------------------------------------------------------------------------------------------------------------------------------------------------------------------------------------------------------------------------------------------------------------------------------------------------------------------------------------------------------------------------------------------------------------------------------------------------------------------------------------------------------------------------------------------------------------------------------------------------------------------------------------------------------------------------------------------------------------------------------------------------------------------------------------------------------------------------------------------------------------------------------------------------------------------------------------------------------------------------------------------------------------------------------------------------------------------------------------------------------------------------------------------------------------------------------------------------------------------------------------------------------------------------------------------------------------------------------------------------------------------------------------------------------------------------------------------------------------------------------------------------------------------------------------------------------------------------------------------------------------------------------------------------------------------------------------------------------------------------------------------------------------------------------------------------------------------------------------------------------------------------------------------------------------------------------------------------------------------------------------------------------------------------------------------------------------------------------------------------------------------------------------------------------------------------------------------------------------------------------------------------------------------------------------------------------------------------------------------------------------------------------------------------------------------------------------------------------------------------------------------------------------------------------------------------------------------------------------------------------------------------------------------------------------------------------------------------------------------------------------------------------------------------------------------------------------------------------------------------------------------------------------------------------------------------------------------------------------------------------------------------------------------------------------------------------------------------------------------------------------------------------------------------------------------------------------------------------------------------------------------------------------------------------------------------------------------------------------------------------------------------------------------------------------------------------------------------------------------------------------------------------------------------------------------------------------------------------------------------------------------------------------------------------------------------------------------------------------------------------------------------------------------------------------------------------------------------------------------------------------------------------------------------------------------------------------------------------------------------------------------------------------------------------------------------------------------------------------------------------------------------------------------------------------------------------------------------------------------------------------------------------------------------------------------------------------------------------------------------------------------------------------------------------------------------------------------------------------------------------------------------------------------------------------------------------------------------------------------------------------------------------------------------------------------------------------------------------------------------------------------------------------------------------------------------------------------------------------------------------------------------------------------------------------------------------------------------------------------------------------------------------------------------------------------------------------------------------------------------------------------------------------------------------------------------------------------------------------------------------------------------------------------------------------------------------------------------------------------------------------------------------------------------------------------------------------------------------------------------------------------------------------------------------------------------------------------------------------------------------------------------------------------------------------------------------------------------------------------------------------------------------------------------------------------------------------------------------------------------------------------------------------------------------------------------------------------
>M02622:27:000000000-AYDEM:1:1111:19110:7343
------------------------------------------------------------------------------------------------------------------------------------------------------------------------------------------------------------------------------------------------------------------------------------------------------------------------------------------------------------------------------------------------------------------------------------------------------------------------------------------------------------------------------------------------------------------------------------------------------------------------------------------------------------------------------------------------------------------------------------------------------------------------------------------------------------------------------------------------------------------------------------------------------------------------------------------------------------------------------------------------------------------------------------------------------------------------------------------------------------------------------------------------------------------------------------------------------------------------------------------------------------------------------------------------------------------------------------------------------------------------------------------------------------------------------------------------------------------------------------------------------------------------------------------------------------------------------------------------------------------------------------------------------------------------------------------------------------------------------------------------------------------------------------------------------------------------------------------------------------------------------------------------------------------------------------------------------------------------------------------------------------------------------------------------------------------------------------------------------------------------------------------------------------------------------------------------------------------------------------------------------------------------------------------------------------------------------------------------------------------------------------------------------------------------------------------------------------------------------------------------------------------------------------------------------------------------------------------------------------------------------------------------------------------------------------------------------------------------------------------------------------------------------------------------------------------------------------------------------------------------------------------------------------------------------------------------------------------------------------------------------------------------------------------------------------------------------------------------------------------------------------------------------------------------------------------------------------------------------------------------------------------------------------------------------------------------------------------------------------------------------------------------------------------------------------------------------------------------------------------------------------------------------------------------------------------------------------------------------------------------------------------------------------------------------------------------------------------------------------------------------------------------------------------------------------------------------------------------------------------------------------------------------------------------------------------------------------------------------------------------------------------------------------------------------------------------------------------------------------------------------------------------------------------------------------------------------------------------------------------------------------------------------------------------------------------------------------------------------------------------------------------------------------------------------------------------------------------------------------------------------------------------------------------------------------------------------------------------------------------------------------------------------------------------------------------------------------------------------------------------------------------------------------------------------------------------------------------------------------------------------------------------------------------------------------------------------------------------------------------------------------------------------------------------------------------------------------------------------------------------------------------------------------------------------------------------------------------------------------------------------------------------------------------------------------------------------------------------------------------------------------------------------------------------------------------------------------------------------------------------------------------------------------------------------------------------------------------------------------------------------------------------------------------------------------------------------------------------------------------------------------------------------------------------------------------------------------------------------------------------------------------------------------------------------------------------------------------------------------------------------------------------------------------------------------------------------------------------------------AAGTAGAAAACATGAAAGCAACAATCATCCAGAGACTATAGAGAGGCTGTAAACTGTATTTAATGGCAGAGACCC-------------------------------------------------------------------------------------------------------------------------------------------------------------------------------------------------------------------------------------------------------------------------------------------------------------------------------------------------------------------------------------------------------------------------------------------------------------------------------------------------------------------------------------------------------------------------------------------------------------------------------------------------------------------------------------------------------------------------------------------------------------------------------------------------------------------------------------------------------------------------------------------------------------------------------------------------------------------------------------------------------------------------------------------------------------------------------------------------------------------------------------------------------------------------------------------------------------------------------------------------------------------------------------------------------------------------------------------------------------------------------------------------------------------------------------------------------------------------------------------------------------------------------------------------------------------------------------------------------------------------------------------------------------------------------------------------------------------------------------------------------------------------------------------------------------------------------------------------------------------------------------------------------------------------------------------------------------------------------------------------------------------------------------------------------------------------------------------------------------------------------------------------------------------------------------------------------------------------------------------------------------------------------------------------------------------------------------------------------------------------------------------------------------------------------------------------------------------------------------------------------------------------------------------------------------------------------------------------------------------------------------------------------------------------------------------------------------------------------------------------------------------------------------------------------------------------------------------------------------------------------------------------------------------------------------------------------------------------------------------------------------------------------------------------------------------------------------------------------------------------------------------------------------------------------------------------------------------------------------------------------------------------------------------------------------------------------------------------------------------------------------------------------------------------------------------------------------------------------------------------------------------------------------------------------------------------------------------------------------------------------------------------------------------------------------------------------------------------------------------------------------------------------------------------------------------------------------------------------------------------------------------------------------------------------------------------------------------------------------------------------------------------------------------------------------------------------------------------------------------------------------------------------------------------------------------------------------------------------------------------------------------------------------------------------------------------------------------------------------------------------------------------------------------------------------------------------------------------------------------------------------------------------------------------------------------------------------------------------------------------------------------------------------------------------------------------------------------------------------------------------------------------------------------------------------------------------------------------------------------------------------------------------------------------------------------------------------------------------------------------------------------------------------------------------------------------------------------------------------------------------------------------------------------------------------------------------------------------------------------------------------------------------------------------------------------------------------------------------------------------------------------------------------------------------------------------------------------------------------------------------------------------------------------------------------------------------------------------------------------------------------------------------------------------------------------------------------------------------------------------------------------------------------------------------------------------------------------------------------------------------------------------------------------------------------------------------------------------------------------------------------------------------------------------------------------------------------------------------------------------------------------------------------------------------------------------------------------------------------------------------------------------------------------------------------------------------------------------------------------------------------------------------------------------------------------------------------------------------------------------------------------
>M02622:27:000000000-AYDEM:1:2107:12436:4831
---------------------------------------------------------------------------------------------------------------------------------------------------------------------------------------------------------------------------------------------------------------------------------------------------------------------------------------------------------------------------------------------------------------------------------------------------------------------------------------------------------------------------------------------------------------------------------------------------------------------------------------------------------------------------------------------------------------------------------------------------------------------------------------------------------------------------------------------------------------------------------------------------------------------------------------------------------------------------------------------------------------------------------------------------------------------------------------------------------------------------------------------------------------------------------------------------------------------------------------------------------------------------------------------------------------------------------------------------------------------------------------------------------------------------------------------------------------------------------------------------------------------------------------------------------------------------------------------------------------------------------------------------------------------------------------------------------------------------------------------------------------------------------------------------------------------------------------------------------------------------------------------------------------------------------------------------------------------------------------------------------------------------------------------------------------------------------------------------------------------------------------------------------------------------------------------------------------------------------------------------------------------------------------------------------------------------------------------------------------------------------------------------------------------------------------------------------------------------------------------------------------------------------------------------------------------------------------------------------------------------------------------------------------------------------------------------------------------------------------------------------------------------------------------------------------------------------------------------------------------------------------------------------------------------------------------------------------------------------------------------------------------------------------------------------------------------------------------------------------------------------------------------------------------------------------------------------------------------------------------------------------------------------------------------------------------------------------------------------------------------------------------------------------------------------------------------------------------------------------------------------------------------------------------------------------------------------------------------------------------------------------------------------------------------------------------------------------------------------------------------------------------------------------------------------------------------------------------------------------------------------------------------------------------------------------------------------------------------------------------------------------------------------------------------------------------------------------------------------------------------------------------------------------------------------------------------------------------------------------------------------------------------------------------------------------------------------------------------------------------------------------------------------------------------------------------------------------------------------------------------------------------------------------------------------------------------------------------------------------------------------------------------------------------------------------------------------------------------------------------------------------------------------------------------------------------------------------------------------------------------------------------------------------------------------------------------------------------------------------------------------------------------------------------------------------------------------------------------------------------------------------------------------------------------------------------------------------------------------------------------------------------------------------------------------------------------------------------------------------------------------------------------------------------------------------------------------------------------------------------------------------------------------------------------------------------------------------------------------------------------------------------------------------------------------------------------------------------------------------------------------------------------------------------------------------------------------------------------------------------------------------------------------------------------------------------------------------------------------------------------------------------------------------------------------------------------------------------------------------------------------------------------------------------------------------------------------------------------------------------------------------------------------------------------------------------------------------------------------------------------------------------------------------------------------------------------------------------------------------------------------------------------------------------------------------------------------------------------------------------------------------------------------------------------------------------------------------------------------------------------------------------------------------------------------------------------------------------------------------------------------------------------------------------------------------------------------------------------------------------------------------------------------------------------------------------------------------------------------------------------------------------------------------------------------------------------------------------------------------------------------------------------------------------------------------------------------------------------------------------------------------------------------TGCGCCACTTGGATGAACATGGAAGTGAAGATCATAGATGCAGTTGTATCCCAGA------------------------------------------------------------------------------------------------------------------------------------------------------------------------------------------------------------------------------------------------------------------------------------------------------------------------------------------------------------------------------------------------------------------------------------------------------------------------------------------------------------------------------------------------------------------------------------------------------------------------------------------------------------------------------------------------------------------------------------------------------------------------------------------------------------------------------------------------------------------------------------------------------------------------------------------------------------------------------------------------------------------------------------------------------------------------------------------------------------------------------------------------------------------------------------------------------------------------------------------------------------------------------------------------------------------------------------------------------------------------------------------------------------------------------------------------------------------------------------------------------------------------------------------------------------------------------------------------------------------------------------------------------------------------------------------------------------------------------------------------------------------------------------------------------------------------------------------------------------------------------------------------------------------------------------------------------------------------------------------------------------------------------------------------------------------------------------------------------------------------------------------------------------------------------------------------------------------------------------------------------------------------------------------------------------------------------------------------------------------------------------------------------------------------------------------------------------------------------------------------------------------------------------------------------------------------------------------------------------------------------------------------------------------------------------------------------------------------------------------------------------------------------------------------------------------------------------------------------------------------------------------------------------------------------------------------------------------------------------------------------------------------------------------------------------------------------------------------------------------------------------------------------------------------------------------------------------------------------------------------------------------------------------------------------------------------------------------------------------------------------------------------------------------------------------------------------------------------------------------------------------------------------------------------------------------------------------------------------------------------------------------------------------------------------------------------------------------------------------------------------------------------------------------------------------------------------------------------------------------------------------------------------------------------------------------------------------------------------------------------------------------------------------------------------------------------------------------------------------------------------------------------------------------------------------------------------------------------------------------------------------------------------------------------------------------------------------------------------------------------------------------------------------------------------------------------------------------------------------------------------------------------------------------------------------------------------------------------------------------------------------------------------------------------------------------------------------------------------------------------------------------------------------------------------------------------------------------------------------------------------------------------------------------------------------------------------------------------------------------------------------------------------------------------------------------------------------------------------------------------------------------------------------------------------------------------------------------------------------------
>M02622:27:000000000-AYDEM:1:1114:21383:16979
--------------------------------------------------------------------------------------------------------------------------------------------------------------------------------------------------------------------------------------------------------------------------------------------------------------------------------------------------------------------------------------------------------------------------------------------------------------------------------------------------------------------------------------------------------------------------------------------------------------------------------------------------------------------------------------------------------------------------------------------------------------------------------------------------------------------------------------------------------------------------------------------------------------------------------------------------------------------------------------------------------------------------------------------------------------------------------------------------------------------------------------------------------------------------------------------------------------------------------------------------------------------------------------------------------------------------------------------------------------------------------------------------------------------------------------------------------------------------------------------------------------------------------------------------------------------------------------------------------------------------------------------------------------------------------------------------------------------------------------------------------------------------------------------------------------------------------------------------------------------------------------------------------------------------------------------------------------------------------------------------------------------------------------------------------------------------------------------------------------------------------------------------------------------------------------------------------------------------------------------------------------------------------------------------------------------------------------------------------------------------------------------------------------------------------------------------------------------------------------------------------------------------------------------------------------------------------------------------------------------------------------------------------------------------------------------------------------------------------------------------------------------------------------------------------------------------------------------------------------------------------------------------------------------------------------------------------------------------------------------------------------------------------------------------------------------------------------------------------------------------------------------------------------------------------------------------------------------------------------------------------------------------------------------------------------------------------------------------------------------------------------------------------------------------------------------------------------------------------------------------------------------------------------------------------------------------------------------------------------------------------------------------------------------------------------------------------------------------------------------------------------------------------------------------------------------------------------------------------------------------------------------------------------------------------------------------------------------------------------------------------------------------------------------------------------------------------------------------------------------------------------------------------------------------------------------------------------------------------------------------------------------------------------------------------------------------------------------------------------------------------------------------------------------------------------------------------------------------------------------------------------------------------------------------------------------------------------------------------------------------------------------------------------------------------------------------------------------------------------------------------------------------------------------------------------------------------------------------------------------------------------------------------------------------------------------------------------------------------------------------------------------------------------------------------------------------------------------------------------------------------------------------------------------------------------------------------------------------------------------------------------------------------------------------------------------------------------------------------------------------------------------------------------------------------------------------------------------------------------------------------------------------------------------------------------------------------------------------------------------------------------------------------------------------------------------------------------------------------------------------------------------------------------------------------------------------------------------------------------------------------------------------------------------------------------------------------------------------------------------------------------------------------------------------------AAACTCCAGGAGAGTGCATCCATGGCCAACAGAAGCAGGTATCAATCACGCAAAGTGGAAAATATGAAAGCAACAA----------------------------------------------------------------------------------------------------------------------------------------------------------------------------------------------------------------------------------------------------------------------------------------------------------------------------------------------------------------------------------------------------------------------------------------------------------------------------------------------------------------------------------------------------------------------------------------------------------------------------------------------------------------------------------------------------------------------------------------------------------------------------------------------------------------------------------------------------------------------------------------------------------------------------------------------------------------------------------------------------------------------------------------------------------------------------------------------------------------------------------------------------------------------------------------------------------------------------------------------------------------------------------------------------------------------------------------------------------------------------------------------------------------------------------------------------------------------------------------------------------------------------------------------------------------------------------------------------------------------------------------------------------------------------------------------------------------------------------------------------------------------------------------------------------------------------------------------------------------------------------------------------------------------------------------------------------------------------------------------------------------------------------------------------------------------------------------------------------------------------------------------------------------------------------------------------------------------------------------------------------------------------------------------------------------------------------------------------------------------------------------------------------------------------------------------------------------------------------------------------------------------------------------------------------------------------------------------------------------------------------------------------------------------------------------------------------------------------------------------------------------------------------------------------------------------------------------------------------------------------------------------------------------------------------------------------------------------------------------------------------------------------------------------------------------------------------------------------------------------------------------------------------------------------------------------------------------------------------------------------------------------------------------------------------------------------------------------------------------------------------------------------------------------------------------------------------------------------------------------------------------------------------------------------------------------------------------------------------------------------------------------------------------------------------------------------------------------------------------------------------------------------------------------------------------------------------------------------------------------------------------------------------------------------------------------------------------------------------------------------------------------------------------------------------------------------------------------------------------------------------------------------------------------------------------------------------------------------------------------------------------------------------------------------------------------------------------------------------------------------------------------------------------------------------------------------------------------------------------------------------------------------------------------------------------------------------------------------------------------------------------------------------------------------------------------------------------------------------------------------------------------------------------------------------------------------------------------------------------------------------------------------------------------------------------------------------------------------------------------------------------------------------------------------------------------------------------------------------------------------------------------------------------------------------------------------------------------------------------------------------------------------------------------------------------------------------------------------------------------------------------------------------------------------------------------------------------------------------------------------------------------------------------------------------------------------------------------------------------------------------------------------------------------------------------------------------------------------------------------------------------------------------------------------------------------------------------------------------------------------------------------------------------------------------------------------------------------------------------------------------------------------------------------------------------------------------------------------------------------------------------------------------------------------------------------------------------------------------------------------------------------------------------------------------------------------------------------------------------------------------------------------------------------------------------------------------------------------------------------------------------------------------------------------------------------
>M02622:27:000000000-AYDEM:1:1115:18854:3851
--------------------------------------------------------------------------------------------------------------------------------------------------------------------------------------------------------------------------------------------------------------------------------------------------------------------------------------------------------------------------------------------------------------------------------------------------------------------------------------------------------------------------------------------------------------------------------------------------------------------------------------------------------------------------------------------------------------------------------------------------------------------------------------------------------------------------------------------------------------------------------------------------------------------------------------------------------------------------------------------------------------------------------------------------------------------------------------------------------------------------------------------------------------------------------------------------------------------------------------------------------------------------------------------------------------------------------------------------------------------------------------------------------------------------------------------------------------------------------------------------------------------------------------------------------------------------------------------------------------------------------------------------------------------------------------------------------------------------------------------------------------------------------------------------------------------------------------------------------------------------------------------------------------------------------------------------------------------------------------------------------------------------------------------------------------------------------------------------------------------------------------------------------------------------------------------------------------------------------------------------------------------------------------------------------------------------------------------------------------------------------------------------------------------------------------------------------------------------------------------------------------------------------------------------------------------------------------------------------------------------------------------------------------------------------------------------------------------------------------------------------------------------------------------------------------------------------------------------------------------------------------------------------------------------------------------------------------------------------------------------------------------------------------------------------------------------------------------------------------------------------------------------------------------------------------------------------------------------------------------------------------------------------------------------------------------------------------------------------------------------------------------------------------------------------------------------------------------------------------------------------------------------------------------------------------------------------------------------------------------------------------------------------------------------------------------------------------------------------------------------------------------------------------------------------------------------------------------------------------------------------------------------------------------------------------------------------------------------------------------------------------------------------------------------------------------------------------------------------------------------------------------------------------------------------------------------------------------------------------------------------------------------------------------------------------------------------------------------------------------------------------------------------------------------------------------------------------------------------------------------------------------------------------------------------------------------------------------------------------------------------------------------------------------------------------------------------------------------------------------------------------------------------------------------------------------------------------------------------------------------------------------------------------------------------------------------------------------------------------------------------------------------------------------------------------------------------------------------------------------------------------------------------------------------------------------------------------------------------------------------------------------------------------------------------------------------------------------------------------------------------------------------------------------------------------------------------------------------------------------------------------------------------------------------------------------------------------------------------------------------------------------------------------------------------------------------------------------------------------------------------------------------------------------------------------------------------------------------------------------------------------------------------------------------------------------------------------------------------------------------------------------------------------------------------------------------------------------------------------------------------------------------------------------------------------------CGAAAGTCCCGACTTATCGGACCGTATACCCGGCGCCTGTGTACTCGCCTCCGATCAACGTCCGATTGTCCAATCC----------------------------------------------------------------------------------------------------------------------------------------------------------------------------------------------------------------------------------------------------------------------------------------------------------------------------------------------------------------------------------------------------------------------------------------------------------------------------------------------------------------------------------------------------------------------------------------------------------------------------------------------------------------------------------------------------------------------------------------------------------------------------------------------------------------------------------------------------------------------------------------------------------------------------------------------------------------------------------------------------------------------------------------------------------------------------------------------------------------------------------------------------------------------------------------------------------------------------------------------------------------------------------------------------------------------------------------------------------------------------------------------------------------------------------------------------------------------------------------------------------------------------------------------------------------------------------------------------------------------------------------------------------------------------------------------------------------------------------------------------------------------------------------------------------------------------------------------------------------------------------------------------------------------------------------------------------------------------------------------------------------------------------------------------------------------------------------------------------------------------------------------------------------------------------------------------------------------------------------------------------------------------------------------------------------------------------------------------------------------------------------------------------------------------------------------------------------------------------------------------------------------------------------------------------------------------------------------------------------------------------------------------------------------------------------------------------------------------------------------------------------------------------------------------------------------------------------------------------------------------------------------------------------------------------------------------------------------------------------------------------------------------------------------------------------------------------------------------------------------------------------------------------------------------------------------------------------------------------------------------------------------------------------------------------------------------------------------------------------------------------------------------------------------------------------------------------------------------------------------------------------------------------------------------------------------------------------------------------------------------------------------------------------------------------------------------------------------------------------------------------------------------------------------------------------------------------------------------------------------------------------------------------------------------------------------------------------------------------------------------------------------------------------------------------------------------------------------------------------------------------------------------------------------------------------------------------------------------------------------------------------------------------------------------------------------------------------------------------------------------------------------------------------------------------------------------------------------------------------------------------------------------------------------------------------------------------------------------------------------------------------------------------------------------------------------------------------------------------------------------------------------------------------------------------------------------------------------------------------------------------------------------------------------------------------------------------------------------------------------------------------------------------------------------------------------------------------------------------------------------------------------------------------------------------------------------------------------------------------------------------------------------------------------------------------------------------------------------------------------------------------------------------------------------------------------------------------------------------------------------------------------------------------------------------------------------------------------------------------------------------------------------------------------------------------------------------------------------------------------------------------------------------------------------------------------------------------------------------------------------------------------------------------------------------------------------------------------------------------------------------------------------------------------------------------------------------------------------------------------------------------------------------------------------------------------------------------------------------------------------------------------------------------------------------------------------------------------------------------------------------------------------------------------------------
>M02622:27:000000000-AYDEM:1:1110:17653:8216
--------------------------------------------------------------------------------------------------------------------------------------------------------------------------------------------------------------------------------------------------------------------------------------------------------------------------------------------------------------------------------------------------------------------------------------------------------------------------------------------------------------------------------------------------------------------------------------------------------------------------------------------------------------------------------------------------------------------------------------------------------------------------------------------------------------------------------------------------------------------------------------------------------------------------------------------------------------------------------------------------------------------------------------------------------------------------------------------------------------------------------------------------------------------------------------------------------------------------------------------------------------------------------------------------------------------------------------------------------------------------------------------------------------------------------------------------------------------------------------------------------------------------------------------------------------------------------------------------------------------------------------------------------------------------------------------------------------------------------------------------------------------------------------------------------------------------------------------------------------------------------------------------------------------------------------------------------------------------------------------------------------------------------------------------------------------------------------------------------------------------------------------------------------------------------------------------------------------------------------------------------------------------------------------------------------------------------------------------------------------------------------------------------------------------------------------------------------------------------------------------------------------------------------------------------------------------------------------------------------------------------------------------------------------------------------------------------------------------------------------------------------------------------------------------------------------------------------------------------------------------------------------------------------------------------------------------------------------------------------------------------------------------------------------------------------------------------------------------------------------------------------------------------------------------------------------------------------------------------------------------------------------------------------------------------------------------------------------------------------------------------------------------------------------------------------------------------------------------------------------------------------------------------------------------------------------------------------------------------------------------------------------------------------------------------------------------------------------------------------------------------------------------------------------------------------------------------------------------------------------------------------------------------------------------------------------------------------------------------------------------------------------------------------------------------------------------------------------------------------------------------------------------------------------------------------------------------------------------------------------------------------------------------------------------------------------------------------------------------------------------------------------------------------------------------------------------------------------------------------------------------------------------------------------------------------------------------------------------------------------------------------------------------------------------------------------------------------------------------------------------------------------------------------------------------------------------------------------------------------------------------------------------------------------------------------------------------------------------------------------------------------------------------------------------------------------------------------------------------------------------------------------------------------------------------------------------------------------------------------------------------------------------------------------------------------------------------------------------------------------------------------------------------------------------------------------------------------------------------------------------------------------------------------------------------------------------------------------------------------------------------------------------------------------------------------------------------------------------------------------------------------------------------------------------------------------------------------------------------------------------------------------------------------------------------------------------------------------------------------------------------------------------------------------------------------------------------------------------------------------------------------------------------------------------------------------------------------------------------------------------------------------------------------------------------------------------------------------------------------------------------------------------------------------------------------------------------------------------------------------------------------------------------------------------------------------------------------------------------------------------------------------------------------------------------------------------------------------------------------------------------------------------------------------------------------------------------------------------------------------------------------------------------------------------------------------------------------------------------------------------------------------------------------------------------------------------------------------------------------------------------------------------------------------------------------------------------------------------------------------------------------------------------------------------------------------------------------------------------------------------------------------------------------------------------------------------------------------------------------------------------------------------------------------------------------------------------------------------------------------------------------------------------------------------------------------------------------------------------------------------------------------------------------------------------------------------------------------------------------------------------------------------------------------------------------------------------------------------------------------------------------------------------------------------------------------------------------------------------------------------------------------------------------------------------------------------------------------------------------------------------------------------------------------------------------------------------------------------------------------------------------------------------------------------------------------------------------------------------------------------------------------------------------------------------------------------------------------------------------------------------------------------------------------------------------------------------------------------------------------------------------------------------------------------------------------------------------------------------------------------------------------------------------------------------------------------------------------------------------------------------------GAAACGAAGCGACAGACGGGACGCTGAAAATCCAGGTCTCCTTGCAAATCGGAATAAAGACGGATGATAGCCACGA----------------------------------------------------------------------------------------------------------------------------------------------------------------------------------------------------------------------------------------------------------------------------------------------------------------------------------------------------------------------------------------------------------------------------------------------------------------------------------------------------------------------------------------------------------------------------------------------------------------------------------------------------------------------------------------------------------------------------------------------------------------------------------------------------------------------------------------------------------------------------------------------------------------------------------------------------------------------------------------------------------------------------------------------------------------------------------------------------------------------------------------------------------------------------------------------------------------------------------------------------------------------------------------------------------------------------------------------------------------------------------------------------------------------------------------------------------------------------------------------------------------------------------------------------------------------------------------------------------------------------------------------------------------------------------------------------------------------------------------------------------------------------------------------------------------------------------------------------------------------------------------------------------------------------------------------------------------------------------------------------------------------------------------------------------------------------------------------------------------------------------------------------------------------------------------------------------------------------------------------------------------------------------------------------------------------------------------------------------------------------------------------------------------------------------------------------------------------------------------------------------------------------------------------------------------------------------------------------------------------------------------------------------------------------------------------------------------------------------------------------------------------------------------------------------------------------------------------------------------------------------------------------------------------------------------------------------------------------------------------------------------------------------------------------------------------------------------------------------------------------------------------------------------------------------------------------------------------------------------------------------------------------------------------------------------------------------------------------------------------------------------------------------------------------------------------------------------------------------------------------------------------------------------------------------------------------------------------------------------
>M02622:27:000000000-AYDEM:1:1102:6296:13015
-----------------------------------------------------------------------------------------------------------------------------------------------------------------------------------------------------------------------------------------------------------------------------------------------------------------------------------------------------------------------------------------------------------------------------------------------------------------------------------------------------------------------------------------------------------------------------------------------------------------------------------------------------------------------------------------------------------------------------------------------------------------------------------------------------------------------------------------------------------------------------------------------------------------------------------------------------------------------------------------------------------------------------------------------------------------------------------------------------------------------------------------------------------------------------------------------------------------------------------------------------------------------------------------------------------------------------------------------------------------------------------------------------------------------------------------------------------------------------------------------------------------------------------------------------------------------------------------------------------------------------------------------------------------------------------------------------------------------------------------------------------------------------------------------------------------------------------------------------------------------------------------------------------------------------------------------------------------------------------------------------------------------------------------------------------------------------------------------------------------------------------------------------------------------------------------------------------------------------------------------------------------------------------------------------------------------------------------------------------------------------------------------------------------------------------------------------------------------------------------------------------------------------------------------------------------------------------------------------------------------------------------------------------------------------------------------------------------------------------------------------------------------------------------------------------------------------------------------------------------------------------------------------------------------------------------------------------------------------------------------------------------------------------------------------------------------------------------------------------------------------------------------------------------------------------------------------------------------------------------------------------------------------------------------------------------------------------------------------------------------------------------------------------------------------------------------------------------------------------------------------------------------------------------------------------------------------------------------------------------------------------------------------------------------------------------------------------------------------------------------------------------------------------------------------------------------------------------------------------------------------------------------------------------------------------------------------------------------------------------------------------------------------------------------------------------------------------------------------------------------------------------------------------------------------------------------------------------------------------------------------------------------------------------------------------------------------------------------------------------------------------------------------------------------------------------------------------------------------------------------------------------------------------------------------------------------------------------------------------------------------------------------------------------------------------------------------------------------------------------------------------------------------------------------------------------------------------------------------------------------------------------------------------------------------------------------------------------------------------------------------------------------------------------------------------------------------------------------------------------------------------------------------------------------------------------------------------------------------------------------------------------------------------------------------------------------------------------------------------------------------------------------------------------------------------------------------------------------------------------------------------------------------------------------------------------------------------------------------------------------------------------------------------------------------------------------------------------------------------------------------------------------------------------------------------------------------------------------------------------------------------------------------------------------------------------------------------------------------------------------------------------------------------------------------------------------------------------------------------------------------------------------------------------------------------------------------------------------------------------------------------------------------------------------------------------------------------------------------------------------------------------------------------------------------------------------------------------------------------------------------------------------------------------------------------------------------------------------------------------------------------------------------------------------------------------------------------------------------------------------------------------------------------------------------------------------------------------------------------------------------------------------------------------------------------------------------------------------------------------------------------------------------------------------------------------------------------------------------------------------------------------------------------------------------------------------------------------------------------------------------------------------------------------------------------------------------------------------------------------------------------------------------------------------------------------------------------------------------------------------------------------------------------------------------------------------------------------------------------------------------------------------------------------------------------------------------------------------------------------------------------------------------------------------------------------------------------------------------------------------------------------------------------------------------------------------------------------------------------------------------------------------------------------------------------------------------------------------------------------------------------------------------------------------------------------------------------------------------------------------------------------------------------------------------------------------------------------------------------------------------------------------------------------------------------------------------------------------------------------------------------------------------------------------------------------------------------------------------------------------------------------------------------------------------------------------------------------------------------------------------------------------------------------------------------------------------------------------------------------------------------------------------------------------------------GACCGTACCTAGCTCACTGTCCCGACTGTGGAGAAGGGCACTCGTGCCATAGTCCCGTAGCATTAGAACGCATCAG-------------------------------------------------------------------------------------------------------------------------------------------------------------------------------------------------------------------------------------------------------------------------------------------------------------------------------------------------------------------------------------------------------------------------------------------------------------------------------------------------------------------------------------------------------------------------------------------------------------------------------------------------------------------------------------------------------------------------------------------------------------------------------------------------------------------------------------------------------------------------------------------------------------------------------------------------------------------------------------------------------------------------------------------------------------------------------------------------------------------------------------------------------------------------------------------------------------------------------------------------------------------------------------------------------------------------------------------------------------------------------------------------------------------------------------------------------------------------------------------------------------------------------------------------------------------------------------------------------------------------------------------------------------------------------------------------------------------------------------------------------------------------------------------------------------------------------------------------------------------------------------------------------------------------------------------------------------------------------------------------------------------------------------------------------------------------------------------------------------------------------------------------------------------------------------------------------------------------------------------------------------------------------------------------------------------------------------------------------------------------------------------------------------------------------------------------------------------------------------------------------------------------------------------------------------------------------------------------------------------------------------------------------------------------------------------------------------------------------------------------------------------------------------------------------------------------------------------------------------------------------------------------------------------------------------------------------------------------------------------------------------------------------------------------------------------------------------------------------------------------------------------------------------------------------------------------------------------------------------------------------------------------------------------------------------------------------------------------------------------------------------------------------------------------------------------------------------------------------------------------------------------------------------------------------------------------------------------------------------------------------------------------------------------------------------------
>KP164568_BHI3734_H804698_2014_08_26_Human_Brazil
GTAGGCTACGTGTGACACACGTAGCCTACCAGTTTCTTACTGCTCTACTCTGCAAAGCAAGAGATTAAGAACCCATCATGGATCCTGTGTACGTGGACATAGACGCTGACAGCGCCTTTTTGAAGGCCCTGCAACGTGCGTACCCCATGTTTGAGGTGGAACCCAGGCAGGTCACACCGAATGACCATGCTAATGCTAGAGCGTTCTCGCATCTAGCTATAAAACTAATAGAGCAGGAAATTGATCCCGACTCAACCATCCTGGACATCGGCAGTGCACCAGCAAGGAGGATGATGTCGGACAGGAAGTACCACTGCGTCTGCCCGATGCGCAGCGCAGAAGATCCCGAGAGACTCGCCAATTATGCGAGAAAGCTAGCATCTGCTGCAGGAAAAGTCCTGGACAGAAACATCTCTGGAAAGATCGGGGACTTACAAGCAGTAATGGCCGTGCCAGACACGGAGACGCCAACATTCTGCTTGCACACAGATGTCTCATGTAGACAGAGAGCAGACGTCGCGATATACCAAGACGTCTATGCTGTACACGCACCCACGTCGCTATACCACCAGGCGATTAAAGGGGTCCGAGTGGCGTACTGGGTAGGGTTCGACACAACCCCGTTCATGTACAATGCCATGGCGGGTGCCTACCCCTCATATTCGACAAACTGGGCAGACGAGCAGGTACTGAAGGCTAAGAACATAGGATTATGTTCAACAGACCTGACGGAAGGTAGACGAGGTAAATTGTCTATTATGAGAGGGAAGAAGCTAAAACCGTGTGACCGTGTGCTGTTCTCAGTAGGGTCAACGCTCTACCCGGAAAGCCGCAAGCTACTTAAGAGCTGGCACTTACCATCGGTGTTCCATCTAAAGGGCAAACTCAGCTTCACATGCCGCTGTGATACAGTGGTTTCGTGCGAGGGCTACGTCGTTAAGAGAATAACGATGAGCCCAGGCCTTTATGGAAAAACCACAGGGTATGCGGTAACCCACCACGCAGACGGATTCTTGATGTGCAAGACTACCGACACGGTTGACGGCGAAAGAGTGTCATTCTCGGTGTGCACATACGTGCCGGCGACCATTTGTGATCAAATGACCGGCATCCTTGCTACAGAAGTCACGCCGGAGGATGCACAGAAGCTGTTGGTGGGGCTGAACCAGAGAATAGTGGTTAACGGCAGAACGCAACGGAATACGAACACCATGAAAAACTATCTGCTTCCCGTGGTCGCCCAAGCCTTCAGTAAGTGGGCAAAGGAGTGCCGGAAAGACATGGAAGATGAAAAACTCCTGGGGGTCAGAGAAAGAACACTGACCTGCTGCTGTCTATGGGCATTCAAGAAGCAGAAAACACACACGGTCTACAAGAGGCCTGATACCCAGTCAATTCAGAAGGTTCAGGCCGAGTTTGACAGCTTTGTGGTACCGAGCCTGTGGTCGTCCGGGTTGTCAATCCCCTTGAGGACTAGAATCAAATGGTTGTTAAGCAAGGTGCCAAAAACCGACCTGATCCCATATAGCGGGGACGCCCAAGAAGCCCGGGACGCAGAAAAAGAAGCAGAGGAAGAACGAGAAGCAGAACTGACTCGTGAAGCCCTACCACCTCTACAGGCAGCACAGGAAGATGTTCAGGTCGAAATCGACGTGGAACAGCTTGAGGACAGAGCGGGTGCAGGAATAATAGAGACTCCTAGAGGAGCTATCAAAGTTACTGCCCAACCAACAGACCACGTCGTGGGAGAGTACCTGGTACTTTCCCCGCAGACCGTACTACGGAGCCAGAAGCTCAGCCTAATTCACGCTTTGGCGGAGCAAGTGAAGACGTGCACGCACAGCGGACGAGCAGGGAGGTACGCGGTCGAAGCGTACGACGGCCGAGTCCTAGTGCCCTCAGGCTATGCAATCTCGCCTGAAGACTTCCAGAGTCTAAGCGAAAGCGCAACGATGGTGTATAACGAAAGAGAGTTCGTAAACAGAAAGCTACACCACATTGCGATGCACGGACCAGCCCTGAACACCGACGAAGAGTCGTATGAGCTGGTGAGGGCAGAGAGGACAGAACACGAGTACGTCTACGATGTGGACCAGAGAAGATGCTGTAAGAAGGAAGAAGCTGCAGGACTGGTACTGGTGGGCGACTTGACTAATCCGCCCTACCACGAATTCGCATATGAAGGGCTAAAAATCCGCCCTGCCTGCCCATACAAAATTGCAGTCATAGGAGTCTTCGGAGTACCAGGATCTGGCAAGTCAGCTATTATCAAGAACCTAGTTACCAGGCAAGACCTGGTGACTAGCGGAAAGAAAGAAAACTGCCAAGAAATCACCACCGACGTGATGAGACAGAGAGGTCTAGAGATATCTGCACGTACGGTTGACTCGCTGCTCTTGAATGGATGCAACAGGCCAGTCGACGTGTTGTACGTAGACGAGGCGTTTGCGTGCCACTCTGGAACGTTACTTGCTTTGATCGCCTTGGTTAGACCAAGGCAGAAAGTTGTACTCTGTGGTGACCCGAAGCAGTGCGGCTTCTTCAATATGATGCAGATGAAAGTCAACTATAATCACAACATCTGCACCCAAGTGTACCACAAAAGTATCTCCAGGCGGTGTACACTGCCTGTGACCGCCATTGTGTCATCGTTGCATTACGAAGGCAAAATGCGCACTACGAATGAGTACAACAAGCCGATTGTAGTGGACACTACAGGCTCAACAAAACCTGACCCTGGAGATCTCGTGTTAACGTGCTTCAGAGGGTGGGTTAAACAACTGCAAATTGACTATCGTGGATACGAGGTCATGACAGCAGCCGCATCCCAAGGGTTAACCAGAAAAGGAGTTTATGCAGTTAGGCAAAAAGTTAATGAAAACCCGCTCTATGCATCAACGTCAGAGCACGTCAACGTACTCCTAACACGTACGGAAGGTAAACTGGTATGGAAGACACTTTCCGGTGACCCGTGGATAAAGACGCTGCAGAACCCACCGAAAGGAAACTTCAAAGCAACTATCAAGGAGTGGGAGGTGGAGCATGCATCAATAATGGCGGGCATCTGCAGTCACCAAATGACCTTTGATACATTCCAAAACAAAGCCAATGTTTGTTGGGCTAAGAGCTTGGTCCCTATCCTCGAAACAGCGGGGATAAAACTAAATGATAGGCAGTGGTCCCAGATAATTCAAGCCTTCAAAGAAGATAAAGCATACTCACCTGAAGTAGCCCTGAATGAAATATGCACGCGCATGTATGGGGTGGATTTAGACAGTGGGCTATTTTCTAAACCATTGGTGTCTGTGTATTACGCGGATAACCACTGGGATAATAGGCCTGGAGGGAAGATGTTCGGATTCAACCCCGAGGCAGCATCCATTCTAGAAAGAAAGTATCCATTCACAAAAGGGAAGTGGAACATCAACAAGCAGATCTGCGTGACCACCAGGAGGATAGAAGACTTTAACCCTACCACCAATATTATACCGGCCAATAGGAGACTACCACACTCATTAGTGGCCGAACACCGCCCAGTAAAAGGGGAAAGAATGGAATGGCTGGTTAATAAGATAAACGGCCACCACGTGCTCCTGGTCAGTGGCTATAATCTTGTACTGCCTACTAAGAGAGTCACTTGGGTAGCGCCACTAGGTGTCCGCGGAGCGGACTACACATACAACCTAGAGTTGGGTCTGCCAGCAACGCTTGGCAGGTATGACCTAGTGGTCATAAACATCCACACACCTTTTCGCATACACCATTACCAACAGTGCGTAGACCACGCAATGAAACTGCAAATGCTCGGGGGTGACTCATTGAGACTGCTCAAACCGGGTGGCTCTCTATTGATCAGAGCATATGGTTACGCAGATAGAACCAGTGAACGAGTCATCTGCGTGTTGGGACGCAAGTTCAGATCGTCTAGAGCGTTGAAACCACCATGTGTCACCAGCAACACTGAGATGTTTTTCCTATTCAGCAACTTTGACAATGGCAGAAGGAATTTCACAACTCATGTCATGAATAATCAACTGAATGCAGCCTTTGTAGGACAGGCCACCCGAGCAGGATGTGCACCGTCGTACCGGGTAAAACGCATGGACATCGCGAAGAACGATGAAGAGTGCGTAGTTAACGCCGCTAACCCTCGCGGGTTACCGGGTGACGGTGTTTGCAAGGCAGTATACAAAAAATGGCCGGAGTCCTTTAAGAATAGTGCAACACCAGTGGGAACCGCAAAAACAGTCATGTGCGGTACGTATCCAGTAATCCACGCCGTTGGACCGAACTTCTCTAATTATTTGGAATCTGAAGGGGACCGGGAATTGGCAGCTGCCTATCGAGAAGTCGCAAAGGAAGTAACTAGACTGGGAGTAAATAGTGTAGCTATACCTCTCCTCTCCACAGGTGTATACTCAGGAGGGAAAGATAGGCTGACCCAGTCACTGAACCACCTCTTCACAGCCATGGACTCGACGGATGCAGACGTGGTCATCTACTGTCGCGACAAAGAATGGGAGAAGAAAATATCCGAGGCCATACAGATGCGGACTCAAGTGGAGTTGCTGGATGAGCACATCTCCATAGACTGCGATATTGTTCGCGTGCACCCTGACAGCAGCTTGGCAGGCAGAAAAGGATACAGCACCACGGAAGGCGCACTGTACTCATATCTAGAAGGGACTCGTTTTCACCAGACGGCAGTGGACATGGCAGAGATATATACTATGTGGCCAAAGCAAACAGAGGCCAACGAGCAAGTCTGCCTATATGCCCTGGGGGAAAGTATTGAATCGATCAGGCAGAAATGCCCGGTGGATGATGCAGATGCATCGTCTCCTCCAAAAACTGTCCCGTGCCTTTGCCGTTACGCCATGACTCCGGAACGCGTCACCCGACTTCGCATGAACCACGTCACAAGTATAATTGTGTGTTCCTCGTTTCCCCTTCCAAAGTACAAAATAGAAGGAGTGCAAAAAGTCAAATGCTCTAAGGTAATGCTATTTGACCACAACGTGCCATCACGCGTAAGTCCAAGGGAATATAGATCTTCCCCGGAGGCTGCACAGGAAGCGAGTACAACCACGTCACTGACGCATAGCCAATTCGACCTAAGCGTTGACGGCGAGATACTACCCGTCCCGTCAGATCTGGATGCTGACGCCCCAGCCCTAGAACCAGCTCTAGACGACAGGGCGACACACACGTTGCCATCCACAACCGGAAACCTTGCGGCCGTGTCTGACTGGGTAATGAGCACCGTACCTGTCGCGCCGCCCAGAAGAAGGCGAGGGAGAAACCTGACTGTGACATGCGACGAGAGAGAAGGGAACATAACACCCATGGCTAGCGTCCGATTCTTTAGGGCAGAGCTGCGTCCGGTCGTACAAGAAACAGCGGAGACGCGTGACACAGCAATGTCTCTTCAGGCACCGCCGAGTACCGCCACGGAACTGAATCATCCGCCGATCTCCTTCGGAGCACCAAGCGAGACGTTCCCCATTACATTTGGGGACTTCAACGAAGGAGAAATCGAAAGCTTGTCTTCTGAGCTGCTAACTTTCGGAGACTTCCTACCCGGAGAAGTGGATGACTTGACAGATAGCGACTGGTCCACGTGCTCAGACACGGACGACGAGTTATGACTAGACAGGGCAGGTGGGTATATATTCTCGTCGGACACCGGTCCAGGTCATTTACAACAGAAGTCAGTACGCCAGTCAGTGCTGCCGGTGAACACCCTGGAGGAAGTCCACGAGGAGAAGTGTTACCCACCTAAGTTGGATGAAGTAAAGGAGCAACTATTACTTAAGAAACTCCAGGAGAGTGCATCCATGGCCAACAGAAGCAGGTACCAGTCGCGCAAAGTAGAAAACATGAAAGCAACAATCATCCAGAGACTAAAGAGAGGCTGTAGACTATACTTAATGTCAGAGACCTCAAAAGTCCCTACTTACCGGACCACATATCCGGCGCCTGTGTACTCGCCTCCGATCAACGTCCGACTGTCCAACCCCGAGTCCGCAGTGGCAGCATGCAATGAGTTCCTAGCTAGAAACTATCCAACTGTCTCATCATACCAAATTACCGACGAGTATGATGCATATTTAGACATGGTGGACGGGTCGGAGAGTTGCCTGGATCGAGCGACATTCAATCCGTCAAAACTTAGGAGCTACCCGAAACAGCACGCTTACCATGCGCCCTCCATCAGAAGCGCTGTACCGTCCCCATTCCAGAACACACTACAGAATGTACTGGCAGCAGCCACGAAAAGAAACTGCAACGTCACACAGATGAGGGAATTACCCACTTTGGACTCAGCAGTATTCAACGTGGAGTGTTTTAAAAAATTCGCATGCAACCAAGAATACTGGGAAGAATTTGCTGCCAGCCCTATTAGGATAACAACTGAGAATTTAACAACCTATGTTACTAAACTAAAAGGGCCAAAAGCAGCAGCGCTATTTGCAAAAACCCACAATCTGCTGCCACTGCAGGAAGTACCAATGGATAGGTTCACAGTAGATATGAAAAGGGACGTGAAGGTGACTCCTGGTACAAAGCACACAGAGGAAAGACCTAAGGTGCAGGTTATACAGGCGGCTGAACCCTTGGCGACAGCATACCTATGTGGGATTCACAGAGAGCTGGTTAGGAGGCTGAACGCCGTCCTCCTACCCAATGTACATACACTATTTGATATGTCTGCCGAGGATTTCGATGCCATCATAGCCGCACACTTTAAGCCAGGAGACACTGTTTTAGAAACGGACATAGCCTCCTTTGACAAGAGCCAAGATGATTCACTTGCGCTTACTGCCTTGATGTTGTTAGAAGATTTAGGGGTGGATCACTCCCTGTTGGACTTGATAGAGGCCGCTTTTGGAGAGATTTCCAGCTGTCATCTACCGACAGGTACGCGCTTCAAGTTCGGCGCCATGATGAAATCTGGTATGTTCCTAACTCTGTTCGTCAACACATTGCTAAACATCACCATCGCTAGCCGCGTGCTGGAAGATCGTCTGACAAAATCCGCGTGCGCGGCCTTCATCGGCGACGACAACATAATACATGGAGTCGTCTCCGATGAATTGATGGCAGCCAGATGCGCCACTTGGATGAACATGGAAGTGAAGATCATAGATGCAGTTGTATCCTTGAAAGCCCCTTACTTTTGTGGAGGGTTTATACTGCACGATACTGTGACGGGAACAGCCTGCAGAGTGGCAGACCCGCTAAAAAGGCTATTCAAACTGGGCAAACCGCTAGCGGCAGGTGACGAACAAGATGAAGATAGAAGACGAGCGCTGGCTGACGAAGTGATCAGATGGCAACGAACAGGGCTAATTGATGAGTTGGAGAAAGCGGTATACTCTAGGTATGAAGTGCAGGGTATATCAGTTGTGGTAATGTCCATGGCCACCTTTGCAAGCTCCAGATCTAACTTCGAGAAGCTCAGAGGACCCGTCATAACTTTGTACGGCGGTCCTAAATAGGTACGCACTACAGCTACCTATTTTGCAGAAGCCGACAGCAAGTACCTAAATACTAATTAGCTACAATGGAGTACATCCCAACCCAAACTTTTTACAATAGGAGGTACCAGCCTCGACCCTGGACTCCGCGCCCCACTATCCAAGTAATCAGGCCCAGACCGCGCCCTCAGAGGCAAGCCGGGCAACTTGCCCAGCTGATCTCAGCAGTTAATAAACTGACAATGCGCGCGGTACCCCAACAGAAGCCACGCAGGAATCGGAAGAATAAGAAGCAAAAGCAAAAGCGACAGGCGCCACAAAACAACACAAACCAAAAGAAGCAGCCGCCTAAAAAGAAACCAGCTCAAAAGAAAAAGAAGCCGGGCCGCAGAGAGAGGATGTGCATGAAAATCGAAAATGATTGTATTTTTGAAGTCAAGTATGAAGGTAAGGTAACAGGTTACGCGTGCTTGGTGGGGGACAAAGTAATGAAACCAGCACACGTAAAGGGGACCATCGATAACGCGGACCTGGCCAAACTGGCCTTTAAGCGGTCATCTAAGTATGACCTTGAATGCGCGCAGATACCCGTGCACATGAAGTCCGACGCTTCGAAGTTCACCCATGAGAAACCAGAGGGGTACTACAACTGGCACCACGGAGCAGTACAGTACTCAGGAGGCCGGTTCACCATCCCCACAGGTGCTGGCAAACCAGGGGACAGCGGCAGACCGATCTTCGACAACAAGGGACGCGTGGTGGCCATAGTCTTAGGAGGAGCTAATGAAGGAGCCCGTACAGCCCTCTCGGTGGTGACCTGGAATAAAGACATTGTCACTAAAATCACCCCCGAGGGGGCCGAAGAGTGGAGTCTTGCCATCCCAGTCATGTGCCTGCTGGCAAATACCACGTTCCCCTGCTCCCAGCCCCCTTGCACTCCCTGCTGCTATGAAAGGGAACCAGAGGAAACCCTACGCATGCTTGAGGACAACGTCATGAGACCTGGGTACTATCAGCTGCTACAAGCATCCTTAACATGTTCTCCCCACCGTCAGCGACGCAGTACCAAGGACAACTTCAATGTCTATAAAGCCACAAGACCGTACTTAGCTCACTGTCCCGACTGTGGAGAAGGGCACTCGTGCCATAGTCCCGTAGCATTAGAACGCATCAGAAATGAAGCGACAGACGGGACGCTGAAAATCCAGGTCTCCTTGCAAATCGGAATAAAGACGGATGATAGCCACGATTGGACCAAGCTGCGTTACATGGACAACCACACGCCAGCGGACGCAGAGAGGGCGGGGCTATTTGTAAGAACATCAGCACCGTGCACGATTACTGGAACAATGGGACACTTCATCCTGACCCGATGTCCGAAAGGGGAAACTCTGACGGTGGGATTCACTGACAGTAGGAAGATCAGTCACTCATGTACGCACCCATTTCACCACGACCCTCCTGTGATAGGCCGGGAGAAATTCCATTCCCGACCGCAGCACGGTAAAGAGCTGCCTTGCAGCACGTACGTGCAGAGCACCGCCGCAACTACCGAGGAGATAGAGGTACACATGCCCCCAGACACCCCTGATCGCACATTGATGTCACAACAGTCCGGCAACGTAAAGATCACAGTTAATGGCCAGACGGTGCGGTACAAGTGTAATTGCGGTGGCTCAAATGAAGGACTAATAACTACAGACAAAGTGATTAATAACTGCAAAGTTGATCAATGTCATGCCGCGGTCACCAATCACAAAAAGTGGCAGTACAACTCCCCTCTGGTCCCGCGTAATGCTGAACTTGGGGACCGAAAAGGAAAAATCCACATCCCGTTTCCGCTGGCAAATGTAACATGCAGGGTGCCTAAAGCAAGGAACCCCACCGTGACGTACGGGAAAAACCAAGTCATCATGCTACTGTATCCCGACCACCCAACACTCCTGTCCTACCGGAACATGGGAGAAGAACCAAACTACCAAGAAGAGTGGGTGACGCATAAGAAGGAAGTCGTGCTAACCGTGCCGACTGAAGGGCTCGAGGTCACGTGGGGTAACAACGAGCCGTATAAGTATTGGCCGCAGTTATCTACAAACGGTACAGCCCATGGCCACCCGCATGAGATAATTCTGTATTATTATGAGCTGTACCCTACTATGACTGTAGTAGTTGTGTCAGTGGCCTCGTTCGTACTCCTGTCGATGGTGGGTGTGGCAGTGGGGATGTGCATGTGTGCACGACGCAGATGCATCACACCGTACGAACTGACACCAGGAGCTACCGTCCCTTTCCTGCTTAGCCTAATATGCTGCATCAGAACAGCTAAAGCGGCCACATACCAAGAGGCTGCGGTATACCTGTGGAATGAGCAGCAACCTTTGTTTTGGCTACAAGCCCTTATTCCGCTGGCAGCCCTGATTGTCCTATGCAACTGTCTGAGACTCTTACCATGCTGCTGTAAAACGTTGGCTTTTTTAGCCGTAATGAGCGTCGGTGCCCACACTGTGAGCGCGTACGAACACGTAACAGTGATCCCGAACACGGTGGGAGTACCGTATAAGACTCTAGTCAATAGACCGGGCTACAGTCCCATGGTATTGGAGATGGAACTACTGTCAGTCACTTTGGAGCCAACGCTATCGCTTGATTACATCACGTGCGAGTACAAAACCGTTATCCCGTCTCCGTACGTGAAATGCTGCGGTACAGCAGAGTGCAAGGACAAAAACCTACCTGACTACAGCTGTAAGGTCTTCACCGGCGTCTACCCATTTATGTGGGGCGGAGCCTACTGCTTCTGCGACGCTGAAAACACGCAATTGAGCGAAGCACACGTGGAGAAGTCCGAATCATGCAAAACAGAATTTGCATCAGCATACAGGGCTCATACCGCATCCGCATCAGCTAAGCTCCGCGTCCTTTACCAAGGAAATAACATCACTGTAACTGCCTATGCTAACGGCGACCATGCCGTCACAGTTAAGGACGCCAAATTCATTGTGGGGCCAATGTCTTCAGCCTGGACACCTTTCGACAACAAAATTGTGGTGTACAAAGGTGACGTCTATAACATGGACTACCCGCCCTTTGGCGCAGGAAGACCAGGACAATTTGGCGATATCCAAAGTCGCACACCTGAGAGTAAAGACGTCTATGCTAATACACAACTGGTACTGCAGAGACCGGCTGCGGGTACGGTACATGTGCCATACTCTCAGGCACCATCTGGCTTTAAGTATTGGCTAAAAGAACGAGGGGCGTCGCTGCAGCACACAGCACCATTTGGCTGCCAAATAGCAACAAACCCGGTAAGAGCGGTGAATTGCGCCGTAGGGAACATGCCCATCTCCATCGACATACCGGATGCGGCCTTCATTAGGGTCGTCGACGCGCCCTCTTTAACGGACATGTCGTGCGAGGTACCAGCCTGCACCCATTCCTCAGATTTCGGGGGCGTCGCCATTATTAAATATGCAGCCAGCAAGAAAGGCAAGTGTGCGGTGCATTCGATGACCAACGCCGTCACAATTCGGGAAGCTGAGATAGAAGTTGAAGGGAATTCTCAGCTGCAAATCTCTTTCTCGACGGCCTTGGCCAGCGCCGAATTCCGCGTACAAGTCTGTTCTACACAAGTACACTGTGTAGCCGAGTGCCACCCTCCGAAGGACCACATAGTCAATTACCCGGCGTCACATACCACCCTCGGGGTCCAGGACATTTCCGCTACGGCGCTGTCATGGGTGCAGAAGATCACGGGAGGCGTGGGACTGGTTGTCGCTGTTGCAGCACTGATTCTAATCGTGGTGCTATGCGTGTCGTTCAGCAGGCACTAACTTGACAACTAAGTATGAAGGTATATGTGTCCCCTAAGAGACACACTGTAAATAGCTAATAATC---------------------------------------------------------------------------------------------------------------------------------------------------------------TATAGATCAAAGGGCTATACAACCCCTGAATAGTAACAAAATACAAAATCACTAAAAATTATAAAAACAGAAAAATACATAAATAGGTA------------------------------------------------TACGTGTCCCCTAAGAGACACATTGTATGTAGGTGATAAGTATAGATCAAAGGGCCGAACAACCCCTGAATAGTAACAAAACATGAAAATCAATAAAAATCATAAAATAGAAAAACCATAAACAGAAGTAGTTCAAAGGGCTATACAACCCCTGAATAGTAACAAAACACAAAACTAATAAAAATTAAATGAATACCATAATTGGCAAACGGAAGAGATGTAGGTACTTAAGCTTCCTAAAAGCAGCCGAACTCACTTTGAGATGTAGGCATAGCATACCGAACTCTTCCACGATTCTCCGAACCCACAGGGACGTAGGAGATGTTATTTTGTTTTTAATATTTC---------------------------------------------------------------------------------------------------------------------------------------------------------------------------------------
>M02622:27:000000000-AYDEM:1:1119:12997:14058
-----------------------------------------------------------------------------------------------------------------------------------------------------------------------------------------------------------------------------------------------------------------------------------------------------------------------------------------------------------------------------------------------------------------------------------------------------------------------------------------------------------------------------------------------------------------------------------------------------------------------------------------------------------------------------------------------------------------------------------------------------------------------------------------------------------------------------------------------------------------------------------------------------------------------------------------------------------------------------------------------------------------------------------------------------------------------------------------------------------------------------------------------------------------------------------------------------------------------------------------------------------------------------------------------------------------------------------------------------------------------------------------------------------------------------------------------------------------------------------------------------------------------------------------------------------------------------------------------------------------------------------------------------------------------------------------------------------------------------------------------------------------------------------------------------------------------------------------------------------------------------------------------------------------------------------------------------------------------------------------------------------------------------------------------------------------------------------------------------------------------------------------------------------------------------------------------------------------------------------------------------------------------------------------------------------------------------------------------------------------------------------------------------------------------------------------------------------------------------------------------------------------------------------------------------------------------------------------------------------------------------------------------------------------------------------------------------------------------------------------------------------------------------------------------------------------------------------------------------------------------------------------------------------------------------------------------------------------------------------------------------------------------------------------------------------------------------------------------------------------------------------------------------------------------------------------------------------------------------------------------------------------------------------------------------------------------------------------------------------------------------------------------------------------------------------------------------------------------------------------------------------------------------------------------------------------------------------------------------------------------------------------------------------------------------------------------------------------------------------------------------------------------------------------------------------------------------------------------------------------------------------------------------------------------------------------------------------------------------------------------------------------------------------------------------------------------------------------------------------------------------------------------------------------------------------------------------------------------------------------------------------------------------------------------------------------------------------------------------------------------------------------------------------------------------------------------------------------------------------------------------------------------------------------------------------------------------------------------------------------------------------------------------------------------------------------------------------------------------------------------------------------------------------------------------------------------------------------------------------------------------------------------------------------------------------------------------------------------------------------------------------------------------------------------------------------------------------------------------------------------------------------------------------------------------------------------------------------------------------------------------------------------------------------------------------------------------------------------------------------------------------------------------------------------------------------------------------------------------------------------------------------------------------------------------------------------------------------------------------------------------------------------------------------------------------------------------------------------------------------------------------------------------------------------------------------------------------------------------------------------------------------------------------------------------------------------------------------------------------------------------------------------------------------------------------------------------------------------------------------------------------------------------------------------------------------------------------------------------------------------------------------------------------------------------------------------------------------------------------------------------------------------------------------------------------------------------------------------------------------------------------------------------------------------------------------------------------------------------------------------------------------------------------------------------------------------------------------------------------------------------------------------------------------------------------------------------------------------------------------------------------------------------------------------------------------------------------------------------------------------------------------------------------------------------------------------------------------------------------------------------------------------------------------------------------------------------------------------------------------------------------------------------------------------------------------------------------------------------------------------------------------------------------------------------------------------------------------------------------------------------------------------------------------------------------------------------------------------------------------------------------------------------------------------------------------------------------------------------------------------------------------------------------------------------------------------------------------------------------------------------------------------------------------------------------------------------------------------------------------------------------------------------------------------------------------------------------------------------------------------------------------------------------------------------------------------------------------------------------------------------------------------------------------------------------------------------------------------------------------------------------------------------------------------------------------------------------------------------------------------------------------------------------------------------------------------------------------------------------------------------------------------------------------------------------------------------------------------------------------------------------------------------------------------------------------------------------------------------------------------------------------------------------------------------------------------------------------------------------------------------------------------------------------------------------------------------------------------------------------------------------------------------------------------------------------------------------------------------------------------------------------------------------------------------------------------------------------------------------------------------------------------------------------------------------------------------------------------------------------------------------------------------------------------------------------------------------------------------------------------------------------------------------------------------------------------------------------ATGTGACATGCAGGGTGCCTAAAGCAAGGAACCCCACCGTGACGTACGGGAAAAACCAAGTCATCATGCTACTGTA-------------------------------------------------------------------------------------------------------------------------------------------------------------------------------------------------------------------------------------------------------------------------------------------------------------------------------------------------------------------------------------------------------------------------------------------------------------------------------------------------------------------------------------------------------------------------------------------------------------------------------------------------------------------------------------------------------------------------------------------------------------------------------------------------------------------------------------------------------------------------------------------------------------------------------------------------------------------------------------------------------------------------------------------------------------------------------------------------------------------------------------------------------------------------------------------------------------------------------------------------------------------------------------------------------------------------------------------------------------------------------------------------------------------------------------------------------------------------------------------------------------------------------------------------------------------------------------------------------------------------------------------------------------------------------------------------------------------------------------------------------------------------------------------------------------------------------------------------------------------------------------------------------------------------------------------------------------------------------------------------------------------------------------------------------------------------------------------------------------------------------------------------------------------------------------------------------------------------------------------------------------------------------------------------------------------------------------------------------------------------------------------------------------------------------------------------------------------------------------------------------------------------------------------------------------------------------------------------------------------------------------------------------------------------------------------------------------------------------------------------------------------------------------------------------------------------------------------------------------------------------------------------------------
>KP164571.1_PER160 Chikungunya virus isolate PER160/H803609, complete genome
GTAGGCTACGTGTGACACACGTAGCCTACCAGTTTCTTACTGCTCTACTCTGCAAAGCAAGAGATTAATAACCCATCATGGATTCTGTGTACGTGGATATAGACGCTGACAGCGCCTTTTTGAAGGCCCTGCAACGTGCGTACCCCATGTTTGAGGTGGAACCTAGGCAGGTCACATCAAATGACCATGCTAATGCTAGAGCGTTCTCGCATCTAGCCATAAAACTAATAGAGCAGGAAATTGATCCCGACTCAACCATCCTGGATATAGGTAGTGCGCCAGCAAGGAGGATGATGTCGGACAGGAAGTACCACTGCGTTTGCCCGATGCGCAGCGCAGAAGATCCCGAGAGACTCGCTAATTATGCGAGAAAGCTCGCATCTGCCGCAGGAAAAGTCCTGGACAGAAACATTTCTGGAAAGATCGGGGACTTACAAGAGGTGATGGCCGTGCCAGACACGGAGACGCCAACATTTTGCTTACACACAGATGTCTCATGTAGACAGAGAGCAGACGTCGCGATATACCAAGACGTCTATGCTGTACATGCACCCACGTCGCTATATCACCAGGCGATTAAAGGAGTCCGAGTGGCGTACTGGGTAGGGTTCGACACAACCCCGTTCATGTACAACGCTATGGCGGGTGCCTACCCCTCATACTCGACAAATTGGGCGGATGAGCAGGTACTGAAGGCTAAGAACATAGGATTATGTTCAACAGACCTGACAGAAGGTAGACGAGGCAAATTGTCTATCATGAGAGGGAAAAAGCTAAAACCGTGCGACCGTGTGCTGTTCTCAGTAGGGTCAACGCTTTACCCGGAAAGCCGCATGCTACTTAAGAGCTGGCACCTACCATCGGTGTTCCATCTAAAGGGCAAGCTTAGCTTCACATGCCGCTGTGACACAGTGGTTTCGTGTGAGGGCTACGTCGTTAAGAGAATAACGATGAGCCCAGGCCTTTATGGAAAAACCACGGGGTATGCGGTAACCCACCACGCAGACGGATTCTTGATGTGCAAGACTACCGACACGGTAGACGGTGAAAGAGTGTCATTCTCGGTGTGCACGTACGTGCCGGCGACCATTTGTGATCAAATGACCGGCATCCTTGCTACAGAAGTCACGCCGGAGGATGCACAGAAGCTGTTGGTGGGGCTGAACCAGAGAATAGTGGTTAACGGCAGAACGCAACGGAACACGAACACCATGAAGAACTACCTGCTTCCCGTGGTCGCCCAGGCCTTCAGTAAGTGGGCGAAGGAGTGCCGGAAGGACATGGAAGATGAGAAGCTTTTGGGGGTCAGAGAAAGAACACTGACCTGCTGCTGTCTGTGGGCATTTAAGAAGCAGAAAACACACACGGTCTACAAGAGGCCTGATACCCAGTCAATCCAGAAGGTTCAGGCCGAATTCGACAGCTTTGTAGTACCAGGCCTGTGGTCGTCCGGGTTGTCAATCCCGTTGAGGACTAGAATCAAGTGGCTGTTACGCAAGGTGCCGAAAGCAGACCTGATCCCATACAGCGGAAATGCCCAAGAAGCCCAGGATGCTGAAAAAGAAGCAGAGGAAGAACGAGAAGCAGAACTGACTCATGAGGCTCTACCACCCCTACAGGCAGCACAGGAAGATGTCCAGGTCGAAATCGACGTGGAACAACTTGAGGATAGAGCTGGTGCTGGAATAATAGAGACTCCGAGAGGCGCTATTAAAGTTACTGCCCAACTAACGGACCACGTCGTGGGGGAGTACCTGGTACTTTCCCCGCAGACCGTATTACGCAGCCAGAAGCTCAGCCTGATCCACGCTTTAGCGGAGCAAGTGAAGACGTGTACGCATAGCGGACGAGCAGGGAGGTATGCGGTCGAAGCGTACGATGGCCGAGTCCTAGTGCCCTCAGGCTATGCAATTTCGCCCGAAGACTTCCAGAGTCTAAGCGAAAGCGCAACGATGGTGTACAACGAAAGAGAGTTCGTAAACAGAAAGTTACACCACATTGCGATGCAAGGACCAGCTCTGAACACTGACGAAGAGTCGTATGAGCTTGTGAGGGCAGAGAGGACAGAACACGAGTACGTCTACGACGTGGACCAGAGAAGATGCTGCAAGAAGGAAGAAGCTGCAGGATTGGTACTGGTGGGCGACTTGACTAATCCGCCCTACCACGAATTCGCATACGAAGGGCTAAAAATTCGCCCCGCTTGTCCATATAAAATTGCAGTCATAGGAGTCTTCGGGGTACCAGGATCTGGTAAGTCAGCCATTATCAAGAACCTAGTTACCAGGCAAGACCTGGTGACTAGCGGAAAGAAAGAAAACTGCCAAGAAATCAGCACCGACGTGATGAGACAGAGAGGTCTAGAAATATCTGCACGTACGGTTGATTCGCTGCTCTTGAATGGATGCAATAGACCAGTCGACGTGTTGTACGTAGACGAGGCGTTTGCGTGCCACTCTGGAACGTTACTTGCCTTGATCGCCTTGGTGAGACCAAGACTGAAAGTTGTACTTTGTGGTGACCCGAAGCAGTGCGGCTTCTTCAATATGATGCAGATGAAAGTCAACTACAATCATAACATCTGCACTCAAGTGTACCACAAAAGTATTTCCAGGCGGTGTACACTGCCTGTGACTGCCATTGTGTCGTCGTTGCATTACGAAGGCAAAATGCGCACTACGAATGAGTACAACATGCCGATTGTAGTGGACACTACGGGCTCAACAAAACCTGACCCTGGAGACCTCGTGTTAACGTGCTTCAGAGGGTGGGTTAAACAACTGCAAATTGACTATCGTGGACACGAGGTCATGACAGCAGCCGCATCCCAAGGGTTAACCAGAAAAGGAGTTTACGCAGTTAGGCAAAAAGTTAACGAAAACCCACTCTATGCATCAACATCAGAGCACGTCAACGTACTCCTAACGCGTACGGAAGGTAAACTGGTATGGAAGACACTCTCTGGTGACCCGTGGATAAAGACGCTGCAGAACCCACCGAAAGGAAACTTCAAGGCAACTATTAAGGAGTGGGAGGTGGAGCACGCATCGATAATGGCGGGCATCTGCAGTCACCAAGTGACCTTTGACACGTTCCAAAACAAAGCCAACGTTTGCTGGGCTAAGAGCTTGGTCCCTATCCTCGAAACAGCGGGGATAAAACTAAATGATAGGCAGTGGTCCCAGATAATTCAAGCTTTCAAAGAAGACAAAGCATACTCACCCGAAGTAGCCCTGAATGAAATATGCACGCGCATGTATGGGGTGGATCTAGACAGCGGGCTATTCTCTAAACCGTTGGTATCTGTGTATTACGCGGATAACCACTGGGATAATAGGCCGGGAGGAAAGATGTTCGGATTCAACCCTGAGGCAGCGTCCATTCTAGAAAGAAAGTACCCGTTTACAAAAGGAAAGTGGAACATCAACAAGCAGATCTGCGTGACTACCAGGAGGATAGAAGACTTCAACCCTACCACCAACATTATACCGGCCAACAGGAGACTACCACACTCATTAGTGGCCGAACACCGCCCAGTAAAAGGGGAAAGAATGGAATGGCTGGTTAACAAGATAAACGGACATCATGTGCTCCTGGTTAGCGGCTATAACCTTGCACTGCCTACTAAGAGAGTCACCTGGGTAGCGCCACTAGGTGTCCGCGGAGCGGACTATACATACAACCTAGAGCTGGGTCTACCGGCAACACTTGGTAGGTATGACCTAGTGGTCATAAACATCCACACACCTTTTCGCATACACCATTACCAACAGTGCGTAGATCACGCAATGAAACTGCAAATGCTAGGAGGTGACTCACTGAGACTGCTCAAACCGGGTGGCTCTCTATTGATCAGAGCATACGGTTATGCAGATAGAACCAGTGAACGAGTAATCTGCGTACTGGGACGTAAGTTTAGATCGTCCAGAGCATTGAAACCACCATGTATCACCAGTAATACTGAGATGTTCTTCCTATTTAGCAGTTTTGACAATGGCAGAAGGAATTTTACAACGCATGTTATGAACAATCAACTGAACGCAGCCTTTGTAGGACAGGCCACCCGAGCAGGATGTGCACCATCGTACCGGGTAAAGCGCATGGACATCGCGAAGAACGATGAAGAGTGCGTGGTCAACGCCGCCAACCCTCGCGGGTTACCGGGTGACGGTGTTTGCAAGGCAGTATATAAAAAATGGCCGGAGTCCTTTAAAAATAGTGCAACACCAGTAGGAACCGCAAAAACAGTTATGTGCGGTACATATCCAGTAATCCATGCCGTAGGACCAAACTTCTCAAATTACACGGAGTCCGAAGGGGACCGTGAATTGGCGGCTGCCTATCGAGAAGTCGCAAAGGAAGTAACTAGACTGGGAGTAAATAGCGTAGCTATACCTCTCCTCTCCACAGGTGTATACTCAGGAGGGAAAGACAGGCTAACCCAGTCACTGAACCACCTCTTTACAGCCATGGACTCGACGGATGCAGACGTGGTCATCTACTGCCGAGACAAGGAATGGGAGAAGAAAATATCTGAGGCCATACAGATGCGGACCCAAGTGGAGCTGCTGGATGAGCACATCTCCATAGACTGCGATGTCATTCGCGTGCACCCTGACAGTAGTTTGGCAGGTAGAAAAGGATACAGCACCACGGAAGGCGCACTGTATTCATATCTAGAAGGGACACGTTTTCACCAGACGGCAGTGGATGTGGCAGAGATACATACTATGTGGCCAAAGCAAATAGAGGCCAATGAGCAAGTCTGCCTATATGCCCTGGGGGAAAGTATTGAGTCAATCAGGCAGAAATGCCCGGTGGATGATGCAGATGCATCATCTCCCCCGAAAACCGTCCCGTGCCTTTGCCGTTATGCCATGACTCCTGAACGCGTCACCCGACTTCGCATGAACCATGTCACAAATATAATTGTGTGTTCTTCATTTCCCCTTCCAAAGTACAAGATAGAAGGAGTGCAAAAAGTCAAATGCTCCAAGGTAATGTTATTTGATCACAATGTGCCATCGCGCGTAAGTCCAAGGGAATACAGATCTTCCCAGGAGTCTGTACGGGAAGTGAGTATGACAACGTCATTGACGCATAGTCAGTTTGATCTAAGCGCCGATGGCGAGACACTGCCCGTCCCGTCAGACCTGGATGCTGACGCCCCAGCCCTAGAACCGGCCCTAGACGACGGGGCGATACATACG------------ACCGGAAACCTTGCGGCCGTGTCTGACTGGGTAATGAGCACCGTACCCGTCGCGCCGCCTAGAAGAAGGAGAGGGAGAAACCTGACCGTGATATGTGACGAGAGAGAAGGGAATATAACACCCATGGCTAGCGTCCGATTCTTTAGAGCAGAGCAGTGTCCGACCGTACAAGAAACAGCGGAGACGCGTGACACAGCTATTTCCTTTCGGGCACCGCCAAGTATCACCGTGGAACTGAGCCATCCACCGATCTCCTTCGGAGCACCAAGCGAGACGTTCCCCATCACATTTGGGGACTTCAACGATGGAGAAATCGAAAGCTTGTCTTCTGAGCTACTAACTTTCGGAGACTTCCTACCCGGTGAAGTGGATGATTTGACAGATAGCGACTGGTCCACGTGCTCAGACACGGACGACGAGTTATGACTAGACAGGGCAGGTGGGTATATATTCTCGTCGGACACTGGTCCAGGCCATTTACAACAGAAGTCGGTACGCCAGTCAGTGCTGCCGGTAAACACCCTGGAGGAAGTTCACGAGGAGAAGTGTTACCCACCTAAGCTGGATGAATTAAAGGAGCAACTACTACTTAAGAAACTCCAGGAGAGTGCGTCCACGGCCAATAGAAGCAGGTATCAATCACGCAAAGTGGAAAATATGAAAGCAACAATCATCCAGAGACTAAAGAGAGGCTGTAAACTGTATTTAATGGCAGAGACCCCGAAAGTCCCGACTTATCGGACCGTATACCCGGCACCTGTGTACTCGCCTCCGATCAACGTCCGATTGTCCAATCCCGAGTCCGCAGTGGCAGCATGTAATGAGTTCTTAGCTAGAAACTACCCAACTGTTTCATCATACCAAATCACCGATGAGTATGATGCATATCTAGACATGGTGGACGGGTCGGAGAGTTGCTTGGACCGAGCGACATTCAATCCGTCAAAACTTAGGAGCTACCCGAAACAACATGCTTATCACGCGCCCTCTATCAGAAGCGCTGTACCTTCCCCATTCCAGAACACACTACAGAATGTACTGGCAGCAGCCACGAAAAGGAACTGCAACGTCACACAGATGAGGGAATTACCCACTTTGGACTCAGCAGTATTCAACGTGGAGTGTTTTAAAAAATTCGCATGCAACCGAGAATACTGGGAAGAATTTGCTGCCAGCCCTATCAGGATAACGACTGAGAATCTAACAACCTATGTCACTAAATTAAAGGGGCCAAAAGCAGCAGCGTTGCTTGCAAGAACCCATAATCTGCTGCCGCTGCAGGATGTACCAATGGATAGGTTCACAGTAGATATGAAAAGGGACGTGAAGGTAACTCCTGGCACAAAGCATACAGAGGAAAGGCCTAAGGTGCAGGTTATACAGGCGGCTGAACCCTTGGCAACAGCGTACCTATGTGGAATTCACAGAGAATTGGTTAGGAGATTGAACGCCGTCCTCCTACCCAACGTGCATACACTATTTGACATGTCTGCCGAGGACTTCGATGCCATTATAGCCGCACACTTTAAGCCAGGAGACGCCGTTTTAGAAACGGACATAGCCTCCTTTGATAAGAGCCAGGATGATTCACTTGCGCTTACCGCCTTAATGCTGTTAGAAGATTTGGGAGTGGATCACTCCTTGTTGGACCTGATAGAGGCTGCTTTTGGAGAGATTTCCAGCTGTCACCTGCCGACAGGTACGCGCTTCAAGTTCGGCGCTATGATGAAATCCGGTATGTTCCTAACTCTGTTCGTCAACACATTGTTAAATATCACCATCGCTAGCCGGGTGTTGGAAGATCGTCTGACAAAATCTGCATGCGCGGCCTTCATCGGCGACGACAACATAATACATGGTGTCGTCTCCGATGAATTGATGGCAGCCAGATGCGCTACTTGGATGAACATGGAAGTGAAGATCATAGATGCAGTTGTATCCCAGAAAGCTCCCTACTTTTGTGGAGGGTTTATACTGCATGATACTGTGACAGGAACAGCTTGCAGGGTGGCGGACCCGCTAAAAAGGTTATTTAAACTGGGCAAACCGTTAGCGGCAGGTGACGAACAAGACGAAGACAGAAGGCGGGCGCTGGCTGATGAAGTAATCAGATGGCAACGAACAGGGCTAATAGATGAGCTGGAGAAAGCGGTGTACTCTAGGTACGAAGTGCAGGGTATATCAGTTGCTGTAATGTCCATGGCCACCTTTGCAAGCTCCAGATCCAACTTCGAGAAGCTCAGAGGACCCGTCATAACCTTGTACGGCGGTCCTAAATAGGTACGCACTACAGCTACCTATTTTGCAAAAGCCGACAGCAGGTACCTAAATACCAATCAGCCATAATGGAGTTTATCCCAACCCAAACTTTCTACAATAGGAGGTACCAGCCTCGACCTTGGACTCCGCGCCCTACTATCCAAGTCATCAGACCCAGACCGCGTCCGCAAAGGAAGGCCGGGCAACTTGCCCAGCTGATCTCAGCAGTTAATAAACTGACAATGCGCGTGGTACCTCAACAGAAGCCGCGCAAGAATCGGAAGAATAAGAAGCAAAAGCAAAAGCAGCAGGCGCCACGAAACAATACGAATCAAAAGAAGCAGCCCCCCAAAAAGAAACCGGTTCAAAAGAAAAAGAAGCCGGGCCGCAGAGAGAGAATGTGCATGAAAATCGAAAATGATTGCATCTTCGAAGTCAAGCATGAAGGTAAGGTAACAGGTTACGCGTGCTTGGTAGGGGACAAAGTAATGAAGCCAGCACACGTAAAGGGGACCATCGATAACGCGGACCTGGCCAAATTGGCCTTCAAGCGGTCATCTAAGTACGACCTTGAATGCGCGCAGATACCCGTGCACATGAAGTCCGACGCTTCGAAGTTCACCCATGAGAAACCGGAGGGGTACTACAACTGGCACCACGGAGCAGTACAGTACTCAGGAGGCCGATTCACCATCCCTACAGGTGCGGGCAAACCAGGGGATAGTGGTAGACCGATCTTCGACAACAAGGGGCGCGTGGTGGCCATAGTTTTAGGAGGAGCTAATGAAGGAGCCCGTACAGCCCTCTCGGTGGTGACCTGGAACAAAGACATCGTCACGAAAATCACCCCTGAGGGGGCCGAAGAGTGGAGTCTGGCCATTCCAGTTATGTGCCTGCTGGCAAATACCACGTTCCCCTGCTCCCGGCCCCCTTGCACACCCTGCTGCTACGAAAAAGAGCCGGAGAAAACCTTGCGCATGCTTGAAGACAATGTCATGAGCCCCGGGTACTATCAGCTGCTACAAGCATCCTTAACATGTTCTCCCCGACGCCAGCGGCGCAGTATTAAGGACCACTTCAATGTCTATAAAGCCACAAGACCGTACCTAGCTCACTGTCCCGACTGTGGAGAAGGGCACTCGTGCCATAGTCCCGTAGCGCTAGAACGCATCAGAAACGAAGCGACAGACGGGACGTTGAAAATCCAGGTTTCCTTGCAAATCGGAATAAAGACGGATGATAGCCATGATTGGACCAAGCTGCGTTATATGGACAATCACATGCCAGCAGACGCAGAGCGGGCCGGGCTATTTGTAAGAACGTCAGCACCGTGCACGATTACTGGAACAATGGGACACTTCATTCTGGCCCGATGTCCGAAAGGAGAAACTCTGACGGTGGGGTTCACTGACGGTAGGAAGATCAGTCACTCATGTACGCACCCATTTCACCATGACCCTCCTGTGATAGGCCGGGAAAAATTCCATTCCCGACCGCAGCACGGTAGGGAACTACCTTGCAGCACGTACGCGCAGAGCACCGCTGCAACTGCCGAGGAGATAGAGGTACACATGCCCCCAGACACCCCAGATCGCACATTAATGTCACAACAGTCCGGCAATGTAAAGATCACAGTCAATAGTCAGACGGTGCGGTACAAGTGCAATTGTGGTGACTCAAGTGAAGGATTAACCACTACAGATAAAGTGATTAATAACTGCAAGGTCGATCAATGCCATGCCGCGGTCACCAATCACAAAAAATGGCAGTATAATTCCCCTCTGGTCCCGCGTAATGCTGAATTCGGGGACCGGAAAGGAAAAGTTCACATTCCATTTCCTCTGGCAAATGTGACATGCAGGGTGCCTAAAGCAAGAAACCCCACCGTGACGTACGGAAAAAACCAAGTCATCATGTTGCTGTATCCTGACCACCCAACGCTCCTGTCCTACAGGAATATGGGAGAAGAACCAAACTATCAAGAAGAGTGGGTGACGCATAAGAAGGAGATCAGGTTAACCGTGCCGACTGAGGGGCTCGAGGTCACGTGGGGTAACAATGAGCCGTACAAGTATTGGCCGCAGTTATCCACAAACGGTACAGCCCACGGCCACCCGCATGAGATAATTCTGTATTATTATGAGCTGTACCCAACTATGACTGCGGTAGTTTTGTCAGTGGCCTCGTTCATACTCCTGTCGATGGTGGGTGTGGCAGTGGGGATGTGCATGTGTGCACGACGCAGATGCATTACACCGTACGAACTGACACCAGGAGCTACCGTCCCTTTCCTGCTTAGCCTAATATGCTGCATTAGAACAGCTAAAGCGGCCACATACCAGGAGGCCGCGGTATACCTGTGGAACGAGCAGCAGCCTTTATTTTGGATGCAAGCCCTTATTCCGCTGGCAGCCCTGATTGTCCTATGTAACTGTCTGAGACTCTTACCATGCTGTTGTAAAATGTTGACTTTTTTAGCCGTACTGAGCGTCGGTGCCCACACTGTGAGCGCGTACGAACACGTAACAGTGATCCCGAACACGGTGGGAGTACCGTATAAGACTCTAGTCAACAGACCGGGCTACAGCCCCATGGTATTGGAGATGGAGCTTCTGTCTGTCACCTTGGAACCAACGCTATCGCTTGATTACATCACGTGCGAGTATAAAACCGTTATCCCGTCTCCGTACGTGAAATGCTGCGGTACAGCAGAGTGTAAGGACAAGAGCCTACCTGATTACAGCTGTAAGGTCTTCACCGGCGTCTACCCATTTATGTGGGGCGGCGCCTACTGCTTCTGCGACACCGAAAATACGCAATTGAGCGAAGCACATGTGGAGAAGTCCGAATCATGCAAAACAGAATTTGCATCAGCATACAGGGCTCATACCGCATCCGCATCAGCTAAGCTCCGCGTCCTTTACCAAGGAAATAATATCACTGTGGCTGCTTATGCAAACGGCGACCATGCCGTCACAGTTAAGGACGCTAAATTCATAGTGGGGCCAATGTCTTCAGCCTGGACACCTTTCGACAATAAAATCGTGGTGTACAAAGGCGACGTCTACAACATGGACTACCCGCCCTTCGGCGCAGGAAGACCAGGACAATTTGGCGACATCCAAAGTCGCACGCCTGAGAGCGAAGACGTCTATGCTAATACACAACTGGTACTGCAGAGACCGTCCGCGGGTACGGTGCACGTGCCGTACTCTCAGGCACCATCTGGCTTCAAGTATTGGCTAAAAGAACGAGGGGCGTCGCTGCAGCACACAGCACCATTTGGCTGTCAAATAGCAACAAACCCGGTAAGAGCGATGAACTGCGCCGTAGGGAACATGCCTATCTCCATCGACATACCGGACGCGGCCTTTACCAGGGTCGTCGACGCGCCATCTTTAACGGACATGTCGTGTGAGGTATCAGCCTGCACCCATTCCTCAGACTTTGGGGGCGTAGCCATCATTAAATATGCAGCCAGTAAGAAAGGCAAGTGTGCAGTGCACTCGATGACTAACGCCGTCACTATTCGGGAAGCTGAAATAGAAGTAGAAGGGAACTCTCAGTTGCAAATCTCTTTTTCGACGGCCCTAGCCAGCGCCGAATTTCGCGTACAAGTCTGTTCTACACAAGTACACTGTGCAGCCGAGTGCCATCCACCGAAAGACCATATAGTCAATTACCCGGCGTCACACACCACCCTCGGGGTCCAAGACATTTCCGCTACGGCGATGTCATGGGTGCAGAAGATCACGGGAGGTGTGGGACTGGTTGTCGCTGTTGCAGCACTGATCCTAATCGTGGTGCTATGCGTGTCGTTTAGCAGGCACTAACTTGACAACTAGGTATGAAGGCATACGCGTCCCTAAAGAGACACACCGCATATAGCTAGGAATCAACAGATAAGTATAGATCTAAGGGCTGAACAACCCCTGAATAACAAAATATAAAAATCAACAAAAATCATAAAATAGAAAACTAGAAATAGAAGTAGGTAAGAAGGTATATGTGTCCCCTAAGAGACACACCATATATAGCTAAGAATCAATAGATAAGCATAGATCAAAGGGCTGAACAACCCCTGAATAATAACAAAATATAAAAACCAATAAAAATCATAAAATAGAAAATCAACAAAAATCATAAAATAGAAAACTAGAAATAGAAGTAGGTAAGAAGGTATATGTGTCCCCTAAGAGACACACCATATATAGCTAAGAATCAATAGATAAGCATAGATCAAAGGGCTGAACAACCCCTGAATAATAACAAAATATAAAAACCAATAAAAATCATAAAATAG-AAAACCACAAATAGAAGTAGTTCAAAGGGCTATAAAACCCCTGAATAGTAACAAAATATAAAACTAATAAAAATCAAACGAATACCATAATTGGCAATCGGAAGAGATGTAGGTACTTAAGCTTCTTAAAAGCAGCCGAACTCGCTTTGAGATGTAGGCGTAGCACACCGAACTCTTCCATAATTCTCCGAACCCACAGGGACGTAGGAGATGTTCAAAGTGACTATAAAACCCTGAACAGTAATAAAATATAAAATTAATAATGAGTACCATAATTGGCAAATGGAAGAGACGTAGGTACTAAGCTTCTTAAAAGCAGCCGAACTCACTTTGAGATGTAGGCATAGCATACCGAACTCTTCCACAATTCTCCGTACCCATAGGGACGTAGGAGATGTTATTTTGTTTTTAATATTT
