# Supplementary material for: Genome sequencing reveals coinfection by multiple chikungunya virus genotypes in a recent outbreak in Brazil
Source: PLoS Negl Trop Dis. 2019 May 16;13(5):e0007332. doi: 10.1371/journal.pntd.0007332 (PMC6541278; doi:10.1371/journal.pntd.0007332)
Supplement: S2 Data — (ZIP) [file pntd.0007332.s004.zip › 53P51_alin_internal.fasta]

>M02622:27:000000000-AYDEM:1:1110:14616:11129
---------------------------------------------------------------------------------------------------------------------------------------------------------------------------------------------------------------------------------------------------------------------------------------------------------------------------------------------------------------------------------------------------------------------------------------------------------------------------------------------------------------------------------------------------------------------------------------------------------------------------------------------------------------------------------------------------------------------------------------------------------------------------------------------------------------------------------------------------------------------------------GGCACTTACCATCGGTGTTCCATCTAAAGGGCAAACTCAGCTTCACATGCCGCTGTGACACAGTGGTTTCGTGTGA---------------------------------------------------------------------------------------------------------------------------------------------------------------------------------------------------------------------------------------------------------------------------------------------------------------------------------------------------------------------------------------------------------------------------------------------------------------------------------------------------------------------------------------------------------------------------------------------------------------------------------------------------------------------------------------------------------------------------------------------------------------------------------------------------------------------------------------------------------------------------------------------------------------------------------------------------------------------------------------------------------------------------------------------------------------------------------------------------------------------------------------------------------------------------------------------------------------------------------------------------------------------------------------------------------------------------------------------------------------------------------------------------------------------------------------------------------------------------------------------------------------------------------------------------------------------------------------------------------------------------------------------------------------------------------------------------------------------------------------------------------------------------------------------------------------------------------------------------------------------------------------------------------------------------------------------------------------------------------------------------------------------------------------------------------------------------------------------------------------------------------------------------------------------------------------------------------------------------------------------------------------------------------------------------------------------------------------------------------------------------------------------------------------------------------------------------------------------------------------------------------------------------------------------------------------------------------------------------------------------------------------------------------------------------------------------------------------------------------------------------------------------------------------------------------------------------------------------------------------------------------------------------------------------------------------------------------------------------------------------------------------------------------------------------------------------------------------------------------------------------------------------------------------------------------------------------------------------------------------------------------------------------------------------------------------------------------------------------------------------------------------------------------------------------------------------------------------------------------------------------------------------------------------------------------------------------------------------------------------------------------------------------------------------------------------------------------------------------------------------------------------------------------------------------------------------------------------------------------------------------------------------------------------------------------------------------------------------------------------------------------------------------------------------------------------------------------------------------------------------------------------------------------------------------------------------------------------------------------------------------------------------------------------------------------------------------------------------------------------------------------------------------------------------------------------------------------------------------------------------------------------------------------------------------------------------------------------------------------------------------------------------------------------------------------------------------------------------------------------------------------------------------------------------------------------------------------------------------------------------------------------------------------------------------------------------------------------------------------------------------------------------------------------------------------------------------------------------------------------------------------------------------------------------------------------------------------------------------------------------------------------------------------------------------------------------------------------------------------------------------------------------------------------------------------------------------------------------------------------------------------------------------------------------------------------------------------------------------------------------------------------------------------------------------------------------------------------------------------------------------------------------------------------------------------------------------------------------------------------------------------------------------------------------------------------------------------------------------------------------------------------------------------------------------------------------------------------------------------------------------------------------------------------------------------------------------------------------------------------------------------------------------------------------------------------------------------------------------------------------------------------------------------------------------------------------------------------------------------------------------------------------------------------------------------------------------------------------------------------------------------------------------------------------------------------------------------------------------------------------------------------------------------------------------------------------------------------------------------------------------------------------------------------------------------------------------------------------------------------------------------------------------------------------------------------------------------------------------------------------------------------------------------------------------------------------------------------------------------------------------------------------------------------------------------------------------------------------------------------------------------------------------------------------------------------------------------------------------------------------------------------------------------------------------------------------------------------------------------------------------------------------------------------------------------------------------------------------------------------------------------------------------------------------------------------------------------------------------------------------------------------------------------------------------------------------------------------------------------------------------------------------------------------------------------------------------------------------------------------------------------------------------------------------------------------------------------------------------------------------------------------------------------------------------------------------------------------------------------------------------------------------------------------------------------------------------------------------------------------------------------------------------------------------------------------------------------------------------------------------------------------------------------------------------------------------------------------------------------------------------------------------------------------------------------------------------------------------------------------------------------------------------------------------------------------------------------------------------------------------------------------------------------------------------------------------------------------------------------------------------------------------------------------------------------------------------------------------------------------------------------------------------------------------------------------------------------------------------------------------------------------------------------------------------------------------------------------------------------------------------------------------------------------------------------------------------------------------------------------------------------------------------------------------------------------------------------------------------------------------------------------------------------------------------------------------------------------------------------------------------------------------------------------------------------------------------------------------------------------------------------------------------------------------------------------------------------------------------------------------------------------------------------------------------------------------------------------------------------------------------------------------------------------------------------------------------------------------------------------------------------------------------------------------------------------------------------------------------------------------------------------------------------------------------------------------------------------------------------------------------------------------------------------------------------------------------------------------------------------------------------------------------------------------------------------------------------------------------------------------------------------------------------------------------------------------------------------------------------------------------------------------------------------------------------------------------------------------------------------------------------------------------------------------------------------------------------------------------------------------------------------------------------------------------------------------------------------------------------------------------------------------------------------------------------------------------------------------------------------------------------------------------------------------------------------------------------------------------------------------------------------------------------------------------------------------------------------------------------------------
>M02622:27:000000000-AYDEM:1:1113:20196:19774
----------------------------------------------------------------------------------------------------------------------------------------------------------------------------------------------------------------------------------------------------------------------------------------------------------------------------------------------------------------------------------------------------------------------------------------------------------------------------------------------------------------------------------------------------------------------------------------------------------------------------------------------------------------------------------------------------------------------------------------------------------------------------------------------------------------------------------------------------------------------------------------------------------------------------------------------------------------------------------------------------------------------------------------------------------------------------------------------------------------------------------------------------------------------------------------------------------------------------------------------------------------------------------------------------------------------------------------------------------------------------------------------------------------------------------------------------------------------------------------------------------------------------------------------------------------------------------------------------------------------------------------------------------------------------------------------------------------------------------------------------------------------------------------------------------------------------------------------------------------------------------------------------------------------------------------------------------------------------------------------------------------------------------------------------------------------------------------------------------------------------------------------------------------------------------------------------------------------------------------------------------------------------------------------------------------------------------------------------------------------------------------------------------------------------------------------------------------------------------------------------------------------------------------------------------------------------------------------------------------------------------------------------------------------------------------------------------------------------------------------------------------------------------------------------------------------------------------------------------------------------------------------------------------------------------------------------------------------------------------------------------------------------------------------------------------------------------------------------------------------------------------------------------------------------------------------------------------------------------------------------------------------------------------------------------------------------------------------------------------------------------------------------------------------------------------------------------------------------------------------------------------------------------------------------------------------------------------------------------------------------------------------------------------------------------------------------------------------------------------------------------------------------------------------------------------------------------------------------------------------------------------------------------------------------------------------------------------------CTCACTGAGACTGCTCAAACCGGGTGGCTCTCTATTGATCAGAGCATACGGTTACGC---------------------------------------------------------------------------------------------------------------------------------------------------------------------------------------------------------------------------------------------------------------------------------------------------------------------------------------------------------------------------------------------------------------------------------------------------------------------------------------------------------------------------------------------------------------------------------------------------------------------------------------------------------------------------------------------------------------------------------------------------------------------------------------------------------------------------------------------------------------------------------------------------------------------------------------------------------------------------------------------------------------------------------------------------------------------------------------------------------------------------------------------------------------------------------------------------------------------------------------------------------------------------------------------------------------------------------------------------------------------------------------------------------------------------------------------------------------------------------------------------------------------------------------------------------------------------------------------------------------------------------------------------------------------------------------------------------------------------------------------------------------------------------------------------------------------------------------------------------------------------------------------------------------------------------------------------------------------------------------------------------------------------------------------------------------------------------------------------------------------------------------------------------------------------------------------------------------------------------------------------------------------------------------------------------------------------------------------------------------------------------------------------------------------------------------------------------------------------------------------------------------------------------------------------------------------------------------------------------------------------------------------------------------------------------------------------------------------------------------------------------------------------------------------------------------------------------------------------------------------------------------------------------------------------------------------------------------------------------------------------------------------------------------------------------------------------------------------------------------------------------------------------------------------------------------------------------------------------------------------------------------------------------------------------------------------------------------------------------------------------------------------------------------------------------------------------------------------------------------------------------------------------------------------------------------------------------------------------------------------------------------------------------------------------------------------------------------------------------------------------------------------------------------------------------------------------------------------------------------------------------------------------------------------------------------------------------------------------------------------------------------------------------------------------------------------------------------------------------------------------------------------------------------------------------------------------------------------------------------------------------------------------------------------------------------------------------------------------------------------------------------------------------------------------------------------------------------------------------------------------------------------------------------------------------------------------------------------------------------------------------------------------------------------------------------------------------------------------------------------------------------------------------------------------------------------------------------------------------------------------------------------------------------------------------------------------------------------------------------------------------------------------------------------------------------------------------------------------------------------------------------------------------------------------------------------------------------------------------------------------------------------------------------------------------------------------------------------------------------------------------------------------------------------------------------------------------------------------------------------------------------------------------------------------------------------------------------------------------------------------------------------------------------------------------------------------------------------------------------------------------------------------------------------------------------------------------------------------------------------------------------------------------------------------------------------------------------------------------------------------------------------------------------------------------------------------------------------------------------------------------------------------------------------------------------------------------------------------------------------------------------------------------------------------------------------------------------------------------------------------------------------------------------------------------------------------------------------------------------------------------------------------------------------------------------------------------------------------------------------------------------------------------------------------------------------------------------------------------------------------------------------------------------------------------------------------------------------------------------------------------------------------------------------------------------------------------------------------------------------------------------------------------------------------------------------------------------------------------------------------------------------------------------------------------------------------------------------------------------------------------------------------------------------------------------------------------------------------------------------------------------------------------------------------------------------------------------------------------------------------------------------------------------------------------------------------------------------------------------------------------------------------------------------------------------------------------------------------------------------------------------------------------------------------------------------------------------------------------------------------------------------------------------------------------------------------------------------------------------------------------------------------------------------------------------------------------------------------------------------------------------------------------------------------------------------------------------------------------------------------------------------------------------------------------------------------------------------------------------------------------------------------------------------------------------------------------------------------------------------------------------------------------------------------------------------------------------------------------------------------------------------------------------------------
>KP164568_BHI3734_H804698_2014_08_26_Human_Brazil
GTAGGCTACGTGTGACACACGTAGCCTACCAGTTTCTTACTGCTCTACTCTGCAAAGCAAGAGATTAAGAACCCATCATGGATCCTGTGTACGTGGACATAGACGCTGACAGCGCCTTTTTGAAGGCCCTGCAACGTGCGTACCCCATGTTTGAGGTGGAACCCAGGCAGGTCACACCGAATGACCATGCTAATGCTAGAGCGTTCTCGCATCTAGCTATAAAACTAATAGAGCAGGAAATTGATCCCGACTCAACCATCCTGGACATCGGCAGTGCACCAGCAAGGAGGATGATGTCGGACAGGAAGTACCACTGCGTCTGCCCGATGCGCAGCGCAGAAGATCCCGAGAGACTCGCCAATTATGCGAGAAAGCTAGCATCTGCTGCAGGAAAAGTCCTGGACAGAAACATCTCTGGAAAGATCGGGGACTTACAAGCAGTAATGGCCGTGCCAGACACGGAGACGCCAACATTCTGCTTGCACACAGATGTCTCATGTAGACAGAGAGCAGACGTCGCGATATACCAAGACGTCTATGCTGTACACGCACCCACGTCGCTATACCACCAGGCGATTAAAGGGGTCCGAGTGGCGTACTGGGTAGGGTTCGACACAACCCCGTTCATGTACAATGCCATGGCGGGTGCCTACCCCTCATATTCGACAAACTGGGCAGACGAGCAGGTACTGAAGGCTAAGAACATAGGATTATGTTCAACAGACCTGACGGAAGGTAGACGAGGTAAATTGTCTATTATGAGAGGGAAGAAGCTAAAACCGTGTGACCGTGTGCTGTTCTCAGTAGGGTCAACGCTCTACCCGGAAAGCCGCAAGCTACTTAAGAGCTGGCACTTACCATCGGTGTTCCATCTAAAGGGCAAACTCAGCTTCACATGCCGCTGTGATACAGTGGTTTCGTGCGAGGGCTACGTCGTTAAGAGAATAACGATGAGCCCAGGCCTTTATGGAAAAACCACAGGGTATGCGGTAACCCACCACGCAGACGGATTCTTGATGTGCAAGACTACCGACACGGTTGACGGCGAAAGAGTGTCATTCTCGGTGTGCACATACGTGCCGGCGACCATTTGTGATCAAATGACCGGCATCCTTGCTACAGAAGTCACGCCGGAGGATGCACAGAAGCTGTTGGTGGGGCTGAACCAGAGAATAGTGGTTAACGGCAGAACGCAACGGAATACGAACACCATGAAAAACTATCTGCTTCCCGTGGTCGCCCAAGCCTTCAGTAAGTGGGCAAAGGAGTGCCGGAAAGACATGGAAGATGAAAAACTCCTGGGGGTCAGAGAAAGAACACTGACCTGCTGCTGTCTATGGGCATTCAAGAAGCAGAAAACACACACGGTCTACAAGAGGCCTGATACCCAGTCAATTCAGAAGGTTCAGGCCGAGTTTGACAGCTTTGTGGTACCGAGCCTGTGGTCGTCCGGGTTGTCAATCCCCTTGAGGACTAGAATCAAATGGTTGTTAAGCAAGGTGCCAAAAACCGACCTGATCCCATATAGCGGGGACGCCCAAGAAGCCCGGGACGCAGAAAAAGAAGCAGAGGAAGAACGAGAAGCAGAACTGACTCGTGAAGCCCTACCACCTCTACAGGCAGCACAGGAAGATGTTCAGGTCGAAATCGACGTGGAACAGCTTGAGGACAGAGCGGGTGCAGGAATAATAGAGACTCCTAGAGGAGCTATCAAAGTTACTGCCCAACCAACAGACCACGTCGTGGGAGAGTACCTGGTACTTTCCCCGCAGACCGTACTACGGAGCCAGAAGCTCAGCCTAATTCACGCTTTGGCGGAGCAAGTGAAGACGTGCACGCACAGCGGACGAGCAGGGAGGTACGCGGTCGAAGCGTACGACGGCCGAGTCCTAGTGCCCTCAGGCTATGCAATCTCGCCTGAAGACTTCCAGAGTCTAAGCGAAAGCGCAACGATGGTGTATAACGAAAGAGAGTTCGTAAACAGAAAGCTACACCACATTGCGATGCACGGACCAGCCCTGAACACCGACGAAGAGTCGTATGAGCTGGTGAGGGCAGAGAGGACAGAACACGAGTACGTCTACGATGTGGACCAGAGAAGATGCTGTAAGAAGGAAGAAGCTGCAGGACTGGTACTGGTGGGCGACTTGACTAATCCGCCCTACCACGAATTCGCATATGAAGGGCTAAAAATCCGCCCTGCCTGCCCATACAAAATTGCAGTCATAGGAGTCTTCGGAGTACCAGGATCTGGCAAGTCAGCTATTATCAAGAACCTAGTTACCAGGCAAGACCTGGTGACTAGCGGAAAGAAAGAAAACTGCCAAGAAATCACCACCGACGTGATGAGACAGAGAGGTCTAGAGATATCTGCACGTACGGTTGACTCGCTGCTCTTGAATGGATGCAACAGGCCAGTCGACGTGTTGTACGTAGACGAGGCGTTTGCGTGCCACTCTGGAACGTTACTTGCTTTGATCGCCTTGGTTAGACCAAGGCAGAAAGTTGTACTCTGTGGTGACCCGAAGCAGTGCGGCTTCTTCAATATGATGCAGATGAAAGTCAACTATAATCACAACATCTGCACCCAAGTGTACCACAAAAGTATCTCCAGGCGGTGTACACTGCCTGTGACCGCCATTGTGTCATCGTTGCATTACGAAGGCAAAATGCGCACTACGAATGAGTACAACAAGCCGATTGTAGTGGACACTACAGGCTCAACAAAACCTGACCCTGGAGATCTCGTGTTAACGTGCTTCAGAGGGTGGGTTAAACAACTGCAAATTGACTATCGTGGATACGAGGTCATGACAGCAGCCGCATCCCAAGGGTTAACCAGAAAAGGAGTTTATGCAGTTAGGCAAAAAGTTAATGAAAACCCGCTCTATGCATCAACGTCAGAGCACGTCAACGTACTCCTAACACGTACGGAAGGTAAACTGGTATGGAAGACACTTTCCGGTGACCCGTGGATAAAGACGCTGCAGAACCCACCGAAAGGAAACTTCAAAGCAACTATCAAGGAGTGGGAGGTGGAGCATGCATCAATAATGGCGGGCATCTGCAGTCACCAAATGACCTTTGATACATTCCAAAACAAAGCCAATGTTTGTTGGGCTAAGAGCTTGGTCCCTATCCTCGAAACAGCGGGGATAAAACTAAATGATAGGCAGTGGTCCCAGATAATTCAAGCCTTCAAAGAAGATAAAGCATACTCACCTGAAGTAGCCCTGAATGAAATATGCACGCGCATGTATGGGGTGGATTTAGACAGTGGGCTATTTTCTAAACCATTGGTGTCTGTGTATTACGCGGATAACCACTGGGATAATAGGCCTGGAGGGAAGATGTTCGGATTCAACCCCGAGGCAGCATCCATTCTAGAAAGAAAGTATCCATTCACAAAAGGGAAGTGGAACATCAACAAGCAGATCTGCGTGACCACCAGGAGGATAGAAGACTTTAACCCTACCACCAATATTATACCGGCCAATAGGAGACTACCACACTCATTAGTGGCCGAACACCGCCCAGTAAAAGGGGAAAGAATGGAATGGCTGGTTAATAAGATAAACGGCCACCACGTGCTCCTGGTCAGTGGCTATAATCTTGTACTGCCTACTAAGAGAGTCACTTGGGTAGCGCCACTAGGTGTCCGCGGAGCGGACTACACATACAACCTAGAGTTGGGTCTGCCAGCAACGCTTGGCAGGTATGACCTAGTGGTCATAAACATCCACACACCTTTTCGCATACACCATTACCAACAGTGCGTAGACCACGCAATGAAACTGCAAATGCTCGGGGGTGACTCATTGAGACTGCTCAAACCGGGTGGCTCTCTATTGATCAGAGCATATGGTTACGCAGATAGAACCAGTGAACGAGTCATCTGCGTGTTGGGACGCAAGTTCAGATCGTCTAGAGCGTTGAAACCACCATGTGTCACCAGCAACACTGAGATGTTTTTCCTATTCAGCAACTTTGACAATGGCAGAAGGAATTTCACAACTCATGTCATGAATAATCAACTGAATGCAGCCTTTGTAGGACAGGCCACCCGAGCAGGATGTGCACCGTCGTACCGGGTAAAACGCATGGACATCGCGAAGAACGATGAAGAGTGCGTAGTTAACGCCGCTAACCCTCGCGGGTTACCGGGTGACGGTGTTTGCAAGGCAGTATACAAAAAATGGCCGGAGTCCTTTAAGAATAGTGCAACACCAGTGGGAACCGCAAAAACAGTCATGTGCGGTACGTATCCAGTAATCCACGCCGTTGGACCGAACTTCTCTAATTATTTGGAATCTGAAGGGGACCGGGAATTGGCAGCTGCCTATCGAGAAGTCGCAAAGGAAGTAACTAGACTGGGAGTAAATAGTGTAGCTATACCTCTCCTCTCCACAGGTGTATACTCAGGAGGGAAAGATAGGCTGACCCAGTCACTGAACCACCTCTTCACAGCCATGGACTCGACGGATGCAGACGTGGTCATCTACTGTCGCGACAAAGAATGGGAGAAGAAAATATCCGAGGCCATACAGATGCGGACTCAAGTGGAGTTGCTGGATGAGCACATCTCCATAGACTGCGATATTGTTCGCGTGCACCCTGACAGCAGCTTGGCAGGCAGAAAAGGATACAGCACCACGGAAGGCGCACTGTACTCATATCTAGAAGGGACTCGTTTTCACCAGACGGCAGTGGACATGGCAGAGATATATACTATGTGGCCAAAGCAAACAGAGGCCAACGAGCAAGTCTGCCTATATGCCCTGGGGGAAAGTATTGAATCGATCAGGCAGAAATGCCCGGTGGATGATGCAGATGCATCGTCTCCTCCAAAAACTGTCCCGTGCCTTTGCCGTTACGCCATGACTCCGGAACGCGTCACCCGACTTCGCATGAACCACGTCACAAGTATAATTGTGTGTTCCTCGTTTCCCCTTCCAAAGTACAAAATAGAAGGAGTGCAAAAAGTCAAATGCTCTAAGGTAATGCTATTTGACCACAACGTGCCATCACGCGTAAGTCCAAGGGAATATAGATCTTCCCCGGAGGCTGCACAGGAAGCGAGTACAACCACGTCACTGACGCATAGCCAATTCGACCTAAGCGTTGACGGCGAGATACTACCCGTCCCGTCAGATCTGGATGCTGACGCCCCAGCCCTAGAACCAGCTCTAGACGACAGGGCGACACACACGTTGCCATCCACAACCGGAAACCTTGCGGCCGTGTCTGACTGGGTAATGAGCACCGTACCTGTCGCGCCGCCCAGAAGAAGGCGAGGGAGAAACCTGACTGTGACATGCGACGAGAGAGAAGGGAACATAACACCCATGGCTAGCGTCCGATTCTTTAGGGCAGAGCTGCGTCCGGTCGTACAAGAAACAGCGGAGACGCGTGACACAGCAATGTCTCTTCAGGCACCGCCGAGTACCGCCACGGAACTGAATCATCCGCCGATCTCCTTCGGAGCACCAAGCGAGACGTTCCCCATTACATTTGGGGACTTCAACGAAGGAGAAATCGAAAGCTTGTCTTCTGAGCTGCTAACTTTCGGAGACTTCCTACCCGGAGAAGTGGATGACTTGACAGATAGCGACTGGTCCACGTGCTCAGACACGGACGACGAGTTATGACTAGACAGGGCAGGTGGGTATATATTCTCGTCGGACACCGGTCCAGGTCATTTACAACAGAAGTCAGTACGCCAGTCAGTGCTGCCGGTGAACACCCTGGAGGAAGTCCACGAGGAGAAGTGTTACCCACCTAAGTTGGATGAAGTAAAGGAGCAACTATTACTTAAGAAACTCCAGGAGAGTGCATCCATGGCCAACAGAAGCAGGTACCAGTCGCGCAAAGTAGAAAACATGAAAGCAACAATCATCCAGAGACTAAAGAGAGGCTGTAGACTATACTTAATGTCAGAGACCTCAAAAGTCCCTACTTACCGGACCACATATCCGGCGCCTGTGTACTCGCCTCCGATCAACGTCCGACTGTCCAACCCCGAGTCCGCAGTGGCAGCATGCAATGAGTTCCTAGCTAGAAACTATCCAACTGTCTCATCATACCAAATTACCGACGAGTATGATGCATATTTAGACATGGTGGACGGGTCGGAGAGTTGCCTGGATCGAGCGACATTCAATCCGTCAAAACTTAGGAGCTACCCGAAACAGCACGCTTACCATGCGCCCTCCATCAGAAGCGCTGTACCGTCCCCATTCCAGAACACACTACAGAATGTACTGGCAGCAGCCACGAAAAGAAACTGCAACGTCACACAGATGAGGGAATTACCCACTTTGGACTCAGCAGTATTCAACGTGGAGTGTTTTAAAAAATTCGCATGCAACCAAGAATACTGGGAAGAATTTGCTGCCAGCCCTATTAGGATAACAACTGAGAATTTAACAACCTATGTTACTAAACTAAAAGGGCCAAAAGCAGCAGCGCTATTTGCAAAAACCCACAATCTGCTGCCACTGCAGGAAGTACCAATGGATAGGTTCACAGTAGATATGAAAAGGGACGTGAAGGTGACTCCTGGTACAAAGCACACAGAGGAAAGACCTAAGGTGCAGGTTATACAGGCGGCTGAACCCTTGGCGACAGCATACCTATGTGGGATTCACAGAGAGCTGGTTAGGAGGCTGAACGCCGTCCTCCTACCCAATGTACATACACTATTTGATATGTCTGCCGAGGATTTCGATGCCATCATAGCCGCACACTTTAAGCCAGGAGACACTGTTTTAGAAACGGACATAGCCTCCTTTGACAAGAGCCAAGATGATTCACTTGCGCTTACTGCCTTGATGTTGTTAGAAGATTTAGGGGTGGATCACTCCCTGTTGGACTTGATAGAGGCCGCTTTTGGAGAGATTTCCAGCTGTCATCTACCGACAGGTACGCGCTTCAAGTTCGGCGCCATGATGAAATCTGGTATGTTCCTAACTCTGTTCGTCAACACATTGCTAAACATCACCATCGCTAGCCGCGTGCTGGAAGATCGTCTGACAAAATCCGCGTGCGCGGCCTTCATCGGCGACGACAACATAATACATGGAGTCGTCTCCGATGAATTGATGGCAGCCAGATGCGCCACTTGGATGAACATGGAAGTGAAGATCATAGATGCAGTTGTATCCTTGAAAGCCCCTTACTTTTGTGGAGGGTTTATACTGCACGATACTGTGACGGGAACAGCCTGCAGAGTGGCAGACCCGCTAAAAAGGCTATTCAAACTGGGCAAACCGCTAGCGGCAGGTGACGAACAAGATGAAGATAGAAGACGAGCGCTGGCTGACGAAGTGATCAGATGGCAACGAACAGGGCTAATTGATGAGTTGGAGAAAGCGGTATACTCTAGGTATGAAGTGCAGGGTATATCAGTTGTGGTAATGTCCATGGCCACCTTTGCAAGCTCCAGATCTAACTTCGAGAAGCTCAGAGGACCCGTCATAACTTTGTACGGCGGTCCTAAATAGGTACGCACTACAGCTACCTATTTTGCAGAAGCCGACAGCAAGTACCTAAATACTAATTAGCTACAATGGAGTACATCCCAACCCAAACTTTTTACAATAGGAGGTACCAGCCTCGACCCTGGACTCCGCGCCCCACTATCCAAGTAATCAGGCCCAGACCGCGCCCTCAGAGGCAAGCCGGGCAACTTGCCCAGCTGATCTCAGCAGTTAATAAACTGACAATGCGCGCGGTACCCCAACAGAAGCCACGCAGGAATCGGAAGAATAAGAAGCAAAAGCAAAAGCGACAGGCGCCACAAAACAACACAAACCAAAAGAAGCAGCCGCCTAAAAAGAAACCAGCTCAAAAGAAAAAGAAGCCGGGCCGCAGAGAGAGGATGTGCATGAAAATCGAAAATGATTGTATTTTTGAAGTCAAGTATGAAGGTAAGGTAACAGGTTACGCGTGCTTGGTGGGGGACAAAGTAATGAAACCAGCACACGTAAAGGGGACCATCGATAACGCGGACCTGGCCAAACTGGCCTTTAAGCGGTCATCTAAGTATGACCTTGAATGCGCGCAGATACCCGTGCACATGAAGTCCGACGCTTCGAAGTTCACCCATGAGAAACCAGAGGGGTACTACAACTGGCACCACGGAGCAGTACAGTACTCAGGAGGCCGGTTCACCATCCCCACAGGTGCTGGCAAACCAGGGGACAGCGGCAGACCGATCTTCGACAACAAGGGACGCGTGGTGGCCATAGTCTTAGGAGGAGCTAATGAAGGAGCCCGTACAGCCCTCTCGGTGGTGACCTGGAATAAAGACATTGTCACTAAAATCACCCCCGAGGGGGCCGAAGAGTGGAGTCTTGCCATCCCAGTCATGTGCCTGCTGGCAAATACCACGTTCCCCTGCTCCCAGCCCCCTTGCACTCCCTGCTGCTATGAAAGGGAACCAGAGGAAACCCTACGCATGCTTGAGGACAACGTCATGAGACCTGGGTACTATCAGCTGCTACAAGCATCCTTAACATGTTCTCCCCACCGTCAGCGACGCAGTACCAAGGACAACTTCAATGTCTATAAAGCCACAAGACCGTACTTAGCTCACTGTCCCGACTGTGGAGAAGGGCACTCGTGCCATAGTCCCGTAGCATTAGAACGCATCAGAAATGAAGCGACAGACGGGACGCTGAAAATCCAGGTCTCCTTGCAAATCGGAATAAAGACGGATGATAGCCACGATTGGACCAAGCTGCGTTACATGGACAACCACACGCCAGCGGACGCAGAGAGGGCGGGGCTATTTGTAAGAACATCAGCACCGTGCACGATTACTGGAACAATGGGACACTTCATCCTGACCCGATGTCCGAAAGGGGAAACTCTGACGGTGGGATTCACTGACAGTAGGAAGATCAGTCACTCATGTACGCACCCATTTCACCACGACCCTCCTGTGATAGGCCGGGAGAAATTCCATTCCCGACCGCAGCACGGTAAAGAGCTGCCTTGCAGCACGTACGTGCAGAGCACCGCCGCAACTACCGAGGAGATAGAGGTACACATGCCCCCAGACACCCCTGATCGCACATTGATGTCACAACAGTCCGGCAACGTAAAGATCACAGTTAATGGCCAGACGGTGCGGTACAAGTGTAATTGCGGTGGCTCAAATGAAGGACTAATAACTACAGACAAAGTGATTAATAACTGCAAAGTTGATCAATGTCATGCCGCGGTCACCAATCACAAAAAGTGGCAGTACAACTCCCCTCTGGTCCCGCGTAATGCTGAACTTGGGGACCGAAAAGGAAAAATCCACATCCCGTTTCCGCTGGCAAATGTAACATGCAGGGTGCCTAAAGCAAGGAACCCCACCGTGACGTACGGGAAAAACCAAGTCATCATGCTACTGTATCCCGACCACCCAACACTCCTGTCCTACCGGAACATGGGAGAAGAACCAAACTACCAAGAAGAGTGGGTGACGCATAAGAAGGAAGTCGTGCTAACCGTGCCGACTGAAGGGCTCGAGGTCACGTGGGGTAACAACGAGCCGTATAAGTATTGGCCGCAGTTATCTACAAACGGTACAGCCCATGGCCACCCGCATGAGATAATTCTGTATTATTATGAGCTGTACCCTACTATGACTGTAGTAGTTGTGTCAGTGGCCTCGTTCGTACTCCTGTCGATGGTGGGTGTGGCAGTGGGGATGTGCATGTGTGCACGACGCAGATGCATCACACCGTACGAACTGACACCAGGAGCTACCGTCCCTTTCCTGCTTAGCCTAATATGCTGCATCAGAACAGCTAAAGCGGCCACATACCAAGAGGCTGCGGTATACCTGTGGAATGAGCAGCAACCTTTGTTTTGGCTACAAGCCCTTATTCCGCTGGCAGCCCTGATTGTCCTATGCAACTGTCTGAGACTCTTACCATGCTGCTGTAAAACGTTGGCTTTTTTAGCCGTAATGAGCGTCGGTGCCCACACTGTGAGCGCGTACGAACACGTAACAGTGATCCCGAACACGGTGGGAGTACCGTATAAGACTCTAGTCAATAGACCGGGCTACAGTCCCATGGTATTGGAGATGGAACTACTGTCAGTCACTTTGGAGCCAACGCTATCGCTTGATTACATCACGTGCGAGTACAAAACCGTTATCCCGTCTCCGTACGTGAAATGCTGCGGTACAGCAGAGTGCAAGGACAAAAACCTACCTGACTACAGCTGTAAGGTCTTCACCGGCGTCTACCCATTTATGTGGGGCGGAGCCTACTGCTTCTGCGACGCTGAAAACACGCAATTGAGCGAAGCACACGTGGAGAAGTCCGAATCATGCAAAACAGAATTTGCATCAGCATACAGGGCTCATACCGCATCCGCATCAGCTAAGCTCCGCGTCCTTTACCAAGGAAATAACATCACTGTAACTGCCTATGCTAACGGCGACCATGCCGTCACAGTTAAGGACGCCAAATTCATTGTGGGGCCAATGTCTTCAGCCTGGACACCTTTCGACAACAAAATTGTGGTGTACAAAGGTGACGTCTATAACATGGACTACCCGCCCTTTGGCGCAGGAAGACCAGGACAATTTGGCGATATCCAAAGTCGCACACCTGAGAGTAAAGACGTCTATGCTAATACACAACTGGTACTGCAGAGACCGGCTGCGGGTACGGTACATGTGCCATACTCTCAGGCACCATCTGGCTTTAAGTATTGGCTAAAAGAACGAGGGGCGTCGCTGCAGCACACAGCACCATTTGGCTGCCAAATAGCAACAAACCCGGTAAGAGCGGTGAATTGCGCCGTAGGGAACATGCCCATCTCCATCGACATACCGGATGCGGCCTTCATTAGGGTCGTCGACGCGCCCTCTTTAACGGACATGTCGTGCGAGGTACCAGCCTGCACCCATTCCTCAGATTTCGGGGGCGTCGCCATTATTAAATATGCAGCCAGCAAGAAAGGCAAGTGTGCGGTGCATTCGATGACCAACGCCGTCACAATTCGGGAAGCTGAGATAGAAGTTGAAGGGAATTCTCAGCTGCAAATCTCTTTCTCGACGGCCTTGGCCAGCGCCGAATTCCGCGTACAAGTCTGTTCTACACAAGTACACTGTGTAGCCGAGTGCCACCCTCCGAAGGACCACATAGTCAATTACCCGGCGTCACATACCACCCTCGGGGTCCAGGACATTTCCGCTACGGCGCTGTCATGGGTGCAGAAGATCACGGGAGGCGTGGGACTGGTTGTCGCTGTTGCAGCACTGATTCTAATCGTGGTGCTATGCGTGTCGTTCAGCAGGCACTAACTTGACAACTAAGTATGAAGGTATATGTGTCCCCTAAGAGACACACTGTAAATAGCTAATAATC---------------------------------------------------------------------------------------------------------------------------------------------------------------TATAGATCAAAGGGCTATACAACCCCTGAATAGTAACAAAATACAAAATCACTAAAAATTATAAAAACAGAAAAATACATAAATAGGTA------------------------------------------------TACGTGTCCCCTAAGAGACACATTGTATGTAGGTGATAAGTATAGATCAAAGGGCCGAACAACCCCTGAATAGTAACAAAACATGAAAATCAATAAAAATCATAAAATAGAAAAACCATAAACAGAAGTAGTTCAAAGGGCTATACAACCCCTGAATAGTAACAAAACACAAAACTAATAAAAATTAAATGAATACCATAATTGGCAAACGGAAGAGATGTAGGTACTTAAGCTTCCTAAAAGCAGCCGAACTCACTTTGAGATGTAGGCATAGCATACCGAACTCTTCCACGATTCTCCGAACCCACAGGGACGTAGGAGATGTTATTTTGTTTTTAATATTTC---------------------------------------------------------------------------------------------------------------------------------------------------------------------------------------
>KP164571.1_PER160 Chikungunya virus isolate PER160/H803609, complete genome
GTAGGCTACGTGTGACACACGTAGCCTACCAGTTTCTTACTGCTCTACTCTGCAAAGCAAGAGATTAATAACCCATCATGGATTCTGTGTACGTGGATATAGACGCTGACAGCGCCTTTTTGAAGGCCCTGCAACGTGCGTACCCCATGTTTGAGGTGGAACCTAGGCAGGTCACATCAAATGACCATGCTAATGCTAGAGCGTTCTCGCATCTAGCCATAAAACTAATAGAGCAGGAAATTGATCCCGACTCAACCATCCTGGATATAGGTAGTGCGCCAGCAAGGAGGATGATGTCGGACAGGAAGTACCACTGCGTTTGCCCGATGCGCAGCGCAGAAGATCCCGAGAGACTCGCTAATTATGCGAGAAAGCTCGCATCTGCCGCAGGAAAAGTCCTGGACAGAAACATTTCTGGAAAGATCGGGGACTTACAAGAGGTGATGGCCGTGCCAGACACGGAGACGCCAACATTTTGCTTACACACAGATGTCTCATGTAGACAGAGAGCAGACGTCGCGATATACCAAGACGTCTATGCTGTACATGCACCCACGTCGCTATATCACCAGGCGATTAAAGGAGTCCGAGTGGCGTACTGGGTAGGGTTCGACACAACCCCGTTCATGTACAACGCTATGGCGGGTGCCTACCCCTCATACTCGACAAATTGGGCGGATGAGCAGGTACTGAAGGCTAAGAACATAGGATTATGTTCAACAGACCTGACAGAAGGTAGACGAGGCAAATTGTCTATCATGAGAGGGAAAAAGCTAAAACCGTGCGACCGTGTGCTGTTCTCAGTAGGGTCAACGCTTTACCCGGAAAGCCGCATGCTACTTAAGAGCTGGCACCTACCATCGGTGTTCCATCTAAAGGGCAAGCTTAGCTTCACATGCCGCTGTGACACAGTGGTTTCGTGTGAGGGCTACGTCGTTAAGAGAATAACGATGAGCCCAGGCCTTTATGGAAAAACCACGGGGTATGCGGTAACCCACCACGCAGACGGATTCTTGATGTGCAAGACTACCGACACGGTAGACGGTGAAAGAGTGTCATTCTCGGTGTGCACGTACGTGCCGGCGACCATTTGTGATCAAATGACCGGCATCCTTGCTACAGAAGTCACGCCGGAGGATGCACAGAAGCTGTTGGTGGGGCTGAACCAGAGAATAGTGGTTAACGGCAGAACGCAACGGAACACGAACACCATGAAGAACTACCTGCTTCCCGTGGTCGCCCAGGCCTTCAGTAAGTGGGCGAAGGAGTGCCGGAAGGACATGGAAGATGAGAAGCTTTTGGGGGTCAGAGAAAGAACACTGACCTGCTGCTGTCTGTGGGCATTTAAGAAGCAGAAAACACACACGGTCTACAAGAGGCCTGATACCCAGTCAATCCAGAAGGTTCAGGCCGAATTCGACAGCTTTGTAGTACCAGGCCTGTGGTCGTCCGGGTTGTCAATCCCGTTGAGGACTAGAATCAAGTGGCTGTTACGCAAGGTGCCGAAAGCAGACCTGATCCCATACAGCGGAAATGCCCAAGAAGCCCAGGATGCTGAAAAAGAAGCAGAGGAAGAACGAGAAGCAGAACTGACTCATGAGGCTCTACCACCCCTACAGGCAGCACAGGAAGATGTCCAGGTCGAAATCGACGTGGAACAACTTGAGGATAGAGCTGGTGCTGGAATAATAGAGACTCCGAGAGGCGCTATTAAAGTTACTGCCCAACTAACGGACCACGTCGTGGGGGAGTACCTGGTACTTTCCCCGCAGACCGTATTACGCAGCCAGAAGCTCAGCCTGATCCACGCTTTAGCGGAGCAAGTGAAGACGTGTACGCATAGCGGACGAGCAGGGAGGTATGCGGTCGAAGCGTACGATGGCCGAGTCCTAGTGCCCTCAGGCTATGCAATTTCGCCCGAAGACTTCCAGAGTCTAAGCGAAAGCGCAACGATGGTGTACAACGAAAGAGAGTTCGTAAACAGAAAGTTACACCACATTGCGATGCAAGGACCAGCTCTGAACACTGACGAAGAGTCGTATGAGCTTGTGAGGGCAGAGAGGACAGAACACGAGTACGTCTACGACGTGGACCAGAGAAGATGCTGCAAGAAGGAAGAAGCTGCAGGATTGGTACTGGTGGGCGACTTGACTAATCCGCCCTACCACGAATTCGCATACGAAGGGCTAAAAATTCGCCCCGCTTGTCCATATAAAATTGCAGTCATAGGAGTCTTCGGGGTACCAGGATCTGGTAAGTCAGCCATTATCAAGAACCTAGTTACCAGGCAAGACCTGGTGACTAGCGGAAAGAAAGAAAACTGCCAAGAAATCAGCACCGACGTGATGAGACAGAGAGGTCTAGAAATATCTGCACGTACGGTTGATTCGCTGCTCTTGAATGGATGCAATAGACCAGTCGACGTGTTGTACGTAGACGAGGCGTTTGCGTGCCACTCTGGAACGTTACTTGCCTTGATCGCCTTGGTGAGACCAAGACTGAAAGTTGTACTTTGTGGTGACCCGAAGCAGTGCGGCTTCTTCAATATGATGCAGATGAAAGTCAACTACAATCATAACATCTGCACTCAAGTGTACCACAAAAGTATTTCCAGGCGGTGTACACTGCCTGTGACTGCCATTGTGTCGTCGTTGCATTACGAAGGCAAAATGCGCACTACGAATGAGTACAACATGCCGATTGTAGTGGACACTACGGGCTCAACAAAACCTGACCCTGGAGACCTCGTGTTAACGTGCTTCAGAGGGTGGGTTAAACAACTGCAAATTGACTATCGTGGACACGAGGTCATGACAGCAGCCGCATCCCAAGGGTTAACCAGAAAAGGAGTTTACGCAGTTAGGCAAAAAGTTAACGAAAACCCACTCTATGCATCAACATCAGAGCACGTCAACGTACTCCTAACGCGTACGGAAGGTAAACTGGTATGGAAGACACTCTCTGGTGACCCGTGGATAAAGACGCTGCAGAACCCACCGAAAGGAAACTTCAAGGCAACTATTAAGGAGTGGGAGGTGGAGCACGCATCGATAATGGCGGGCATCTGCAGTCACCAAGTGACCTTTGACACGTTCCAAAACAAAGCCAACGTTTGCTGGGCTAAGAGCTTGGTCCCTATCCTCGAAACAGCGGGGATAAAACTAAATGATAGGCAGTGGTCCCAGATAATTCAAGCTTTCAAAGAAGACAAAGCATACTCACCCGAAGTAGCCCTGAATGAAATATGCACGCGCATGTATGGGGTGGATCTAGACAGCGGGCTATTCTCTAAACCGTTGGTATCTGTGTATTACGCGGATAACCACTGGGATAATAGGCCGGGAGGAAAGATGTTCGGATTCAACCCTGAGGCAGCGTCCATTCTAGAAAGAAAGTACCCGTTTACAAAAGGAAAGTGGAACATCAACAAGCAGATCTGCGTGACTACCAGGAGGATAGAAGACTTCAACCCTACCACCAACATTATACCGGCCAACAGGAGACTACCACACTCATTAGTGGCCGAACACCGCCCAGTAAAAGGGGAAAGAATGGAATGGCTGGTTAACAAGATAAACGGACATCATGTGCTCCTGGTTAGCGGCTATAACCTTGCACTGCCTACTAAGAGAGTCACCTGGGTAGCGCCACTAGGTGTCCGCGGAGCGGACTATACATACAACCTAGAGCTGGGTCTACCGGCAACACTTGGTAGGTATGACCTAGTGGTCATAAACATCCACACACCTTTTCGCATACACCATTACCAACAGTGCGTAGATCACGCAATGAAACTGCAAATGCTAGGAGGTGACTCACTGAGACTGCTCAAACCGGGTGGCTCTCTATTGATCAGAGCATACGGTTATGCAGATAGAACCAGTGAACGAGTAATCTGCGTACTGGGACGTAAGTTTAGATCGTCCAGAGCATTGAAACCACCATGTATCACCAGTAATACTGAGATGTTCTTCCTATTTAGCAGTTTTGACAATGGCAGAAGGAATTTTACAACGCATGTTATGAACAATCAACTGAACGCAGCCTTTGTAGGACAGGCCACCCGAGCAGGATGTGCACCATCGTACCGGGTAAAGCGCATGGACATCGCGAAGAACGATGAAGAGTGCGTGGTCAACGCCGCCAACCCTCGCGGGTTACCGGGTGACGGTGTTTGCAAGGCAGTATATAAAAAATGGCCGGAGTCCTTTAAAAATAGTGCAACACCAGTAGGAACCGCAAAAACAGTTATGTGCGGTACATATCCAGTAATCCATGCCGTAGGACCAAACTTCTCAAATTACACGGAGTCCGAAGGGGACCGTGAATTGGCGGCTGCCTATCGAGAAGTCGCAAAGGAAGTAACTAGACTGGGAGTAAATAGCGTAGCTATACCTCTCCTCTCCACAGGTGTATACTCAGGAGGGAAAGACAGGCTAACCCAGTCACTGAACCACCTCTTTACAGCCATGGACTCGACGGATGCAGACGTGGTCATCTACTGCCGAGACAAGGAATGGGAGAAGAAAATATCTGAGGCCATACAGATGCGGACCCAAGTGGAGCTGCTGGATGAGCACATCTCCATAGACTGCGATGTCATTCGCGTGCACCCTGACAGTAGTTTGGCAGGTAGAAAAGGATACAGCACCACGGAAGGCGCACTGTATTCATATCTAGAAGGGACACGTTTTCACCAGACGGCAGTGGATGTGGCAGAGATACATACTATGTGGCCAAAGCAAATAGAGGCCAATGAGCAAGTCTGCCTATATGCCCTGGGGGAAAGTATTGAGTCAATCAGGCAGAAATGCCCGGTGGATGATGCAGATGCATCATCTCCCCCGAAAACCGTCCCGTGCCTTTGCCGTTATGCCATGACTCCTGAACGCGTCACCCGACTTCGCATGAACCATGTCACAAATATAATTGTGTGTTCTTCATTTCCCCTTCCAAAGTACAAGATAGAAGGAGTGCAAAAAGTCAAATGCTCCAAGGTAATGTTATTTGATCACAATGTGCCATCGCGCGTAAGTCCAAGGGAATACAGATCTTCCCAGGAGTCTGTACGGGAAGTGAGTATGACAACGTCATTGACGCATAGTCAGTTTGATCTAAGCGCCGATGGCGAGACACTGCCCGTCCCGTCAGACCTGGATGCTGACGCCCCAGCCCTAGAACCGGCCCTAGACGACGGGGCGATACATACG------------ACCGGAAACCTTGCGGCCGTGTCTGACTGGGTAATGAGCACCGTACCCGTCGCGCCGCCTAGAAGAAGGAGAGGGAGAAACCTGACCGTGATATGTGACGAGAGAGAAGGGAATATAACACCCATGGCTAGCGTCCGATTCTTTAGAGCAGAGCAGTGTCCGACCGTACAAGAAACAGCGGAGACGCGTGACACAGCTATTTCCTTTCGGGCACCGCCAAGTATCACCGTGGAACTGAGCCATCCACCGATCTCCTTCGGAGCACCAAGCGAGACGTTCCCCATCACATTTGGGGACTTCAACGATGGAGAAATCGAAAGCTTGTCTTCTGAGCTACTAACTTTCGGAGACTTCCTACCCGGTGAAGTGGATGATTTGACAGATAGCGACTGGTCCACGTGCTCAGACACGGACGACGAGTTATGACTAGACAGGGCAGGTGGGTATATATTCTCGTCGGACACTGGTCCAGGCCATTTACAACAGAAGTCGGTACGCCAGTCAGTGCTGCCGGTAAACACCCTGGAGGAAGTTCACGAGGAGAAGTGTTACCCACCTAAGCTGGATGAATTAAAGGAGCAACTACTACTTAAGAAACTCCAGGAGAGTGCGTCCACGGCCAATAGAAGCAGGTATCAATCACGCAAAGTGGAAAATATGAAAGCAACAATCATCCAGAGACTAAAGAGAGGCTGTAAACTGTATTTAATGGCAGAGACCCCGAAAGTCCCGACTTATCGGACCGTATACCCGGCACCTGTGTACTCGCCTCCGATCAACGTCCGATTGTCCAATCCCGAGTCCGCAGTGGCAGCATGTAATGAGTTCTTAGCTAGAAACTACCCAACTGTTTCATCATACCAAATCACCGATGAGTATGATGCATATCTAGACATGGTGGACGGGTCGGAGAGTTGCTTGGACCGAGCGACATTCAATCCGTCAAAACTTAGGAGCTACCCGAAACAACATGCTTATCACGCGCCCTCTATCAGAAGCGCTGTACCTTCCCCATTCCAGAACACACTACAGAATGTACTGGCAGCAGCCACGAAAAGGAACTGCAACGTCACACAGATGAGGGAATTACCCACTTTGGACTCAGCAGTATTCAACGTGGAGTGTTTTAAAAAATTCGCATGCAACCGAGAATACTGGGAAGAATTTGCTGCCAGCCCTATCAGGATAACGACTGAGAATCTAACAACCTATGTCACTAAATTAAAGGGGCCAAAAGCAGCAGCGTTGCTTGCAAGAACCCATAATCTGCTGCCGCTGCAGGATGTACCAATGGATAGGTTCACAGTAGATATGAAAAGGGACGTGAAGGTAACTCCTGGCACAAAGCATACAGAGGAAAGGCCTAAGGTGCAGGTTATACAGGCGGCTGAACCCTTGGCAACAGCGTACCTATGTGGAATTCACAGAGAATTGGTTAGGAGATTGAACGCCGTCCTCCTACCCAACGTGCATACACTATTTGACATGTCTGCCGAGGACTTCGATGCCATTATAGCCGCACACTTTAAGCCAGGAGACGCCGTTTTAGAAACGGACATAGCCTCCTTTGATAAGAGCCAGGATGATTCACTTGCGCTTACCGCCTTAATGCTGTTAGAAGATTTGGGAGTGGATCACTCCTTGTTGGACCTGATAGAGGCTGCTTTTGGAGAGATTTCCAGCTGTCACCTGCCGACAGGTACGCGCTTCAAGTTCGGCGCTATGATGAAATCCGGTATGTTCCTAACTCTGTTCGTCAACACATTGTTAAATATCACCATCGCTAGCCGGGTGTTGGAAGATCGTCTGACAAAATCTGCATGCGCGGCCTTCATCGGCGACGACAACATAATACATGGTGTCGTCTCCGATGAATTGATGGCAGCCAGATGCGCTACTTGGATGAACATGGAAGTGAAGATCATAGATGCAGTTGTATCCCAGAAAGCTCCCTACTTTTGTGGAGGGTTTATACTGCATGATACTGTGACAGGAACAGCTTGCAGGGTGGCGGACCCGCTAAAAAGGTTATTTAAACTGGGCAAACCGTTAGCGGCAGGTGACGAACAAGACGAAGACAGAAGGCGGGCGCTGGCTGATGAAGTAATCAGATGGCAACGAACAGGGCTAATAGATGAGCTGGAGAAAGCGGTGTACTCTAGGTACGAAGTGCAGGGTATATCAGTTGCTGTAATGTCCATGGCCACCTTTGCAAGCTCCAGATCCAACTTCGAGAAGCTCAGAGGACCCGTCATAACCTTGTACGGCGGTCCTAAATAGGTACGCACTACAGCTACCTATTTTGCAAAAGCCGACAGCAGGTACCTAAATACCAATCAGCCATAATGGAGTTTATCCCAACCCAAACTTTCTACAATAGGAGGTACCAGCCTCGACCTTGGACTCCGCGCCCTACTATCCAAGTCATCAGACCCAGACCGCGTCCGCAAAGGAAGGCCGGGCAACTTGCCCAGCTGATCTCAGCAGTTAATAAACTGACAATGCGCGTGGTACCTCAACAGAAGCCGCGCAAGAATCGGAAGAATAAGAAGCAAAAGCAAAAGCAGCAGGCGCCACGAAACAATACGAATCAAAAGAAGCAGCCCCCCAAAAAGAAACCGGTTCAAAAGAAAAAGAAGCCGGGCCGCAGAGAGAGAATGTGCATGAAAATCGAAAATGATTGCATCTTCGAAGTCAAGCATGAAGGTAAGGTAACAGGTTACGCGTGCTTGGTAGGGGACAAAGTAATGAAGCCAGCACACGTAAAGGGGACCATCGATAACGCGGACCTGGCCAAATTGGCCTTCAAGCGGTCATCTAAGTACGACCTTGAATGCGCGCAGATACCCGTGCACATGAAGTCCGACGCTTCGAAGTTCACCCATGAGAAACCGGAGGGGTACTACAACTGGCACCACGGAGCAGTACAGTACTCAGGAGGCCGATTCACCATCCCTACAGGTGCGGGCAAACCAGGGGATAGTGGTAGACCGATCTTCGACAACAAGGGGCGCGTGGTGGCCATAGTTTTAGGAGGAGCTAATGAAGGAGCCCGTACAGCCCTCTCGGTGGTGACCTGGAACAAAGACATCGTCACGAAAATCACCCCTGAGGGGGCCGAAGAGTGGAGTCTGGCCATTCCAGTTATGTGCCTGCTGGCAAATACCACGTTCCCCTGCTCCCGGCCCCCTTGCACACCCTGCTGCTACGAAAAAGAGCCGGAGAAAACCTTGCGCATGCTTGAAGACAATGTCATGAGCCCCGGGTACTATCAGCTGCTACAAGCATCCTTAACATGTTCTCCCCGACGCCAGCGGCGCAGTATTAAGGACCACTTCAATGTCTATAAAGCCACAAGACCGTACCTAGCTCACTGTCCCGACTGTGGAGAAGGGCACTCGTGCCATAGTCCCGTAGCGCTAGAACGCATCAGAAACGAAGCGACAGACGGGACGTTGAAAATCCAGGTTTCCTTGCAAATCGGAATAAAGACGGATGATAGCCATGATTGGACCAAGCTGCGTTATATGGACAATCACATGCCAGCAGACGCAGAGCGGGCCGGGCTATTTGTAAGAACGTCAGCACCGTGCACGATTACTGGAACAATGGGACACTTCATTCTGGCCCGATGTCCGAAAGGAGAAACTCTGACGGTGGGGTTCACTGACGGTAGGAAGATCAGTCACTCATGTACGCACCCATTTCACCATGACCCTCCTGTGATAGGCCGGGAAAAATTCCATTCCCGACCGCAGCACGGTAGGGAACTACCTTGCAGCACGTACGCGCAGAGCACCGCTGCAACTGCCGAGGAGATAGAGGTACACATGCCCCCAGACACCCCAGATCGCACATTAATGTCACAACAGTCCGGCAATGTAAAGATCACAGTCAATAGTCAGACGGTGCGGTACAAGTGCAATTGTGGTGACTCAAGTGAAGGATTAACCACTACAGATAAAGTGATTAATAACTGCAAGGTCGATCAATGCCATGCCGCGGTCACCAATCACAAAAAATGGCAGTATAATTCCCCTCTGGTCCCGCGTAATGCTGAATTCGGGGACCGGAAAGGAAAAGTTCACATTCCATTTCCTCTGGCAAATGTGACATGCAGGGTGCCTAAAGCAAGAAACCCCACCGTGACGTACGGAAAAAACCAAGTCATCATGTTGCTGTATCCTGACCACCCAACGCTCCTGTCCTACAGGAATATGGGAGAAGAACCAAACTATCAAGAAGAGTGGGTGACGCATAAGAAGGAGATCAGGTTAACCGTGCCGACTGAGGGGCTCGAGGTCACGTGGGGTAACAATGAGCCGTACAAGTATTGGCCGCAGTTATCCACAAACGGTACAGCCCACGGCCACCCGCATGAGATAATTCTGTATTATTATGAGCTGTACCCAACTATGACTGCGGTAGTTTTGTCAGTGGCCTCGTTCATACTCCTGTCGATGGTGGGTGTGGCAGTGGGGATGTGCATGTGTGCACGACGCAGATGCATTACACCGTACGAACTGACACCAGGAGCTACCGTCCCTTTCCTGCTTAGCCTAATATGCTGCATTAGAACAGCTAAAGCGGCCACATACCAGGAGGCCGCGGTATACCTGTGGAACGAGCAGCAGCCTTTATTTTGGATGCAAGCCCTTATTCCGCTGGCAGCCCTGATTGTCCTATGTAACTGTCTGAGACTCTTACCATGCTGTTGTAAAATGTTGACTTTTTTAGCCGTACTGAGCGTCGGTGCCCACACTGTGAGCGCGTACGAACACGTAACAGTGATCCCGAACACGGTGGGAGTACCGTATAAGACTCTAGTCAACAGACCGGGCTACAGCCCCATGGTATTGGAGATGGAGCTTCTGTCTGTCACCTTGGAACCAACGCTATCGCTTGATTACATCACGTGCGAGTATAAAACCGTTATCCCGTCTCCGTACGTGAAATGCTGCGGTACAGCAGAGTGTAAGGACAAGAGCCTACCTGATTACAGCTGTAAGGTCTTCACCGGCGTCTACCCATTTATGTGGGGCGGCGCCTACTGCTTCTGCGACACCGAAAATACGCAATTGAGCGAAGCACATGTGGAGAAGTCCGAATCATGCAAAACAGAATTTGCATCAGCATACAGGGCTCATACCGCATCCGCATCAGCTAAGCTCCGCGTCCTTTACCAAGGAAATAATATCACTGTGGCTGCTTATGCAAACGGCGACCATGCCGTCACAGTTAAGGACGCTAAATTCATAGTGGGGCCAATGTCTTCAGCCTGGACACCTTTCGACAATAAAATCGTGGTGTACAAAGGCGACGTCTACAACATGGACTACCCGCCCTTCGGCGCAGGAAGACCAGGACAATTTGGCGACATCCAAAGTCGCACGCCTGAGAGCGAAGACGTCTATGCTAATACACAACTGGTACTGCAGAGACCGTCCGCGGGTACGGTGCACGTGCCGTACTCTCAGGCACCATCTGGCTTCAAGTATTGGCTAAAAGAACGAGGGGCGTCGCTGCAGCACACAGCACCATTTGGCTGTCAAATAGCAACAAACCCGGTAAGAGCGATGAACTGCGCCGTAGGGAACATGCCTATCTCCATCGACATACCGGACGCGGCCTTTACCAGGGTCGTCGACGCGCCATCTTTAACGGACATGTCGTGTGAGGTATCAGCCTGCACCCATTCCTCAGACTTTGGGGGCGTAGCCATCATTAAATATGCAGCCAGTAAGAAAGGCAAGTGTGCAGTGCACTCGATGACTAACGCCGTCACTATTCGGGAAGCTGAAATAGAAGTAGAAGGGAACTCTCAGTTGCAAATCTCTTTTTCGACGGCCCTAGCCAGCGCCGAATTTCGCGTACAAGTCTGTTCTACACAAGTACACTGTGCAGCCGAGTGCCATCCACCGAAAGACCATATAGTCAATTACCCGGCGTCACACACCACCCTCGGGGTCCAAGACATTTCCGCTACGGCGATGTCATGGGTGCAGAAGATCACGGGAGGTGTGGGACTGGTTGTCGCTGTTGCAGCACTGATCCTAATCGTGGTGCTATGCGTGTCGTTTAGCAGGCACTAACTTGACAACTAGGTATGAAGGCATACGCGTCCCTAAAGAGACACACCGCATATAGCTAGGAATCAACAGATAAGTATAGATCTAAGGGCTGAACAACCCCTGAATAACAAAATATAAAAATCAACAAAAATCATAAAATAGAAAACTAGAAATAGAAGTAGGTAAGAAGGTATATGTGTCCCCTAAGAGACACACCATATATAGCTAAGAATCAATAGATAAGCATAGATCAAAGGGCTGAACAACCCCTGAATAATAACAAAATATAAAAACCAATAAAAATCATAAAATAGAAAATCAACAAAAATCATAAAATAGAAAACTAGAAATAGAAGTAGGTAAGAAGGTATATGTGTCCCCTAAGAGACACACCATATATAGCTAAGAATCAATAGATAAGCATAGATCAAAGGGCTGAACAACCCCTGAATAATAACAAAATATAAAAACCAATAAAAATCATAAAATAG-AAAACCACAAATAGAAGTAGTTCAAAGGGCTATAAAACCCCTGAATAGTAACAAAATATAAAACTAATAAAAATCAAACGAATACCATAATTGGCAATCGGAAGAGATGTAGGTACTTAAGCTTCTTAAAAGCAGCCGAACTCGCTTTGAGATGTAGGCGTAGCACACCGAACTCTTCCATAATTCTCCGAACCCACAGGGACGTAGGAGATGTTCAAAGTGACTATAAAACCCTGAACAGTAATAAAATATAAAATTAATAATGAGTACCATAATTGGCAAATGGAAGAGACGTAGGTACTAAGCTTCTTAAAAGCAGCCGAACTCACTTTGAGATGTAGGCATAGCATACCGAACTCTTCCACAATTCTCCGTACCCATAGGGACGTAGGAGATGTTATTTTGTTTTTAATATTT
